# Supplementary material for: Dental characters used in phylogenetic analyses of mammals show higher rates of evolution, but not reduced independence
Source: PeerJ. 2020 Mar 24;8:e8744. doi: 10.7717/peerj.8744 (PMC7100591; doi:10.7717/peerj.8744)
Supplement: Supplemental Information 2 — 1) Nexus file of time calibrated tree from Dos Res et al. (2012), including only taxa for which morphological data was available 2) Character scores from Bi et al. (2014), including only taxa present in the phylogeny 3) Details of characters from the Bi et al. (2014) matrix [file peerj-08-8744-s002.zip]

Archive with 3 entries (3 files):
- Supplementary Data 1.nex
- Supplementary Data 2.csv
- Supplementary Data 3.xlsx
