# Supplementary material for: Dental characters used in phylogenetic analyses of mammals show higher rates of evolution, but not reduced independence
Source: PeerJ. 2020 Mar 24;8:e8744. doi: 10.7717/peerj.8744 (PMC7100591; doi:10.7717/peerj.8744)
Supplement: Supplemental Information 2 — 1) Nexus file of time calibrated tree from Dos Res et al. (2012), including only taxa for which morphological data was available 2) Character scores from Bi et al. (2014), including only taxa present in the phylogeny 3) Details of characters from the Bi et al. (2014) matrix [file peerj-08-8744-s002.zip › Supplementary Data 1.nex]

#NEXUS
[R-package APE, Fri Dec 06 13:03:05 2019]

BEGIN TAXA;
	DIMENSIONS NTAX = 20;
	TAXLABELS
		Vombatus
		Phascolarctos
		Pseudocheirus
		Phalanger
		Thylacomyidae
		Perameles
		Dasyurus
		Dromicops
		Didelphis
		Caenolestes
		Felis
		Canis
		Erinaceus
		Rattus
		Oryctolagus
		Tamandua
		Bradypus
		Dasypus
		Ornithorhynchys
		Tachyglossus
	;
END;
BEGIN TREES;
	TRANSLATE
		1	Vombatus,
		2	Phascolarctos,
		3	Pseudocheirus,
		4	Phalanger,
		5	Thylacomyidae,
		6	Perameles,
		7	Dasyurus,
		8	Dromicops,
		9	Didelphis,
		10	Caenolestes,
		11	Felis,
		12	Canis,
		13	Erinaceus,
		14	Rattus,
		15	Oryctolagus,
		16	Tamandua,
		17	Bradypus,
		18	Dasypus,
		19	Ornithorhynchys,
		20	Tachyglossus
	;
	TREE * UNTITLED = [&R] ((((((((1:45,2:45):13,(3:53,4:53):5):6,(5:41,6:41):23):3,7:67):3,8:70):6,(9:70,10:70):6):97,((((11:54,12:54):22,13:76):8,(14:71,15:71):13):5,((16:63,17:63):6,18:69):20):84):12,(19:56,20:56):129);
END;
