# Supplementary material for: Dental characters used in phylogenetic analyses of mammals show higher rates of evolution, but not reduced independence
Source: PeerJ. 2020 Mar 24;8:e8744. doi: 10.7717/peerj.8744 (PMC7100591; doi:10.7717/peerj.8744)
Supplement: Supplemental Information 2 — 1) Nexus file of time calibrated tree from Dos Res et al. (2012), including only taxa for which morphological data was available 2) Character scores from Bi et al. (2014), including only taxa present in the phylogeny 3) Details of characters from the Bi et al. (2014) matrix [file peerj-08-8744-s002.zip › Supplementary Data 3.xlsx]

## Sheet: mammal_character_detail
Supplementary Data 3:
Details of the morphological characters from the Bi et al. (2014) dataset (total Mammalia)
"Partition" represents the morphological partition the character is assigned to
"Variable" indicates whether, after removing taxa not present in the molecular phylogeny, the character is still variable. If FALSE, the character was not used in any analyses.
"Binary" indicates whether the character has two states. If FALSE, the character could not be used in the analyses of character independence
"no. taxa" gives the number of taxa for which that character could be scored (after removing taxa not present in the molecular phylogeny)
"% taxa" give the proportion of taxa for which that character could be scored (after removing taxa not present in the molecular phylogeny). If less than 75%, that chaarcter was dropped from the analyses
	Partition	Variable	binary	no. taxa	% taxa
1	Skull	FALSE	NA	NA	NA
2	Skull	FALSE	NA	NA	NA
3	Skull	TRUE	TRUE	15	71.4286
4	Skull	TRUE	TRUE	7	33.3333
5	Skull	FALSE	NA	NA	NA
6	Skull	FALSE	NA	NA	NA
7	Skull	TRUE	FALSE	21	100
8	Skull	TRUE	FALSE	20	95.2381
9	Skull	TRUE	FALSE	20	95.2381
10	Skull	TRUE	TRUE	21	100
11	Skull	FALSE	NA	NA	NA
12	Skull	FALSE	NA	NA	NA
13	Skull	TRUE	TRUE	21	100
14	Skull	TRUE	FALSE	19	90.4762
15	Skull	FALSE	NA	NA	NA
16	Skull	FALSE	NA	NA	NA
17	Skull	FALSE	NA	NA	NA
18	Skull	FALSE	NA	NA	NA
19	Skull	TRUE	FALSE	20	95.2381
20	Skull	TRUE	FALSE	20	95.2381
21	Skull	TRUE	FALSE	20	95.2381
22	Skull	TRUE	FALSE	20	95.2381
23	Skull	TRUE	FALSE	20	95.2381
24	Skull	TRUE	TRUE	20	95.2381
25	Skull	TRUE	TRUE	21	100
26	Skull	TRUE	FALSE	20	95.2381
27	Skull	FALSE	NA	NA	NA
28	Skull	TRUE	TRUE	21	100
29	Skull	TRUE	FALSE	20	95.2381
30	Skull	TRUE	FALSE	19	90.4762
31	Skull	TRUE	TRUE	21	100
32	Skull	TRUE	TRUE	20	95.2381
33	Skull	TRUE	FALSE	19	90.4762
34	Skull	TRUE	FALSE	17	80.9524
35	Skull	TRUE	TRUE	21	100
36	Skull	TRUE	FALSE	19	90.4762
37	Skull	TRUE	FALSE	20	95.2381
38	Skull	TRUE	TRUE	21	100
39	Skull	TRUE	TRUE	21	100
40	Skull	TRUE	FALSE	20	95.2381
41	Dentition	FALSE	NA	NA	NA
42	Dentition	FALSE	NA	NA	NA
43	Dentition	FALSE	NA	NA	NA
44	Dentition	TRUE	TRUE	17	80.9524
45	Dentition	TRUE	TRUE	17	80.9524
46	Dentition	FALSE	NA	NA	NA
47	Dentition	TRUE	TRUE	6	28.5714
48	Dentition	TRUE	FALSE	6	28.5714
49	Dentition	TRUE	FALSE	6	28.5714
50	Dentition	TRUE	FALSE	6	28.5714
51	Dentition	TRUE	FALSE	6	28.5714
52	Dentition	TRUE	FALSE	6	28.5714
53	Dentition	TRUE	FALSE	10	47.619
54	Dentition	FALSE	NA	NA	NA
55	Dentition	TRUE	TRUE	6	28.5714
56	Dentition	TRUE	TRUE	6	28.5714
57	Dentition	TRUE	FALSE	6	28.5714
58	Dentition	TRUE	FALSE	6	28.5714
59	Dentition	TRUE	TRUE	6	28.5714
60	Dentition	TRUE	FALSE	18	85.7143
61	Dentition	TRUE	FALSE	18	85.7143
62	Dentition	TRUE	TRUE	18	85.7143
63	Dentition	TRUE	TRUE	18	85.7143
64	Dentition	TRUE	TRUE	6	28.5714
65	Dentition	TRUE	TRUE	6	28.5714
66	Dentition	TRUE	FALSE	6	28.5714
67	Dentition	TRUE	FALSE	5	23.8095
68	Dentition	TRUE	TRUE	13	61.9048
69	Dentition	FALSE	NA	NA	NA
70	Dentition	TRUE	FALSE	19	90.4762
71	Dentition	FALSE	NA	NA	NA
72	Dentition	FALSE	NA	NA	NA
73	Dentition	FALSE	NA	NA	NA
74	Dentition	FALSE	NA	NA	NA
75	Dentition	TRUE	TRUE	8	38.0952
76	Dentition	TRUE	FALSE	17	80.9524
77	Dentition	TRUE	TRUE	8	38.0952
78	Dentition	TRUE	FALSE	14	66.6667
79	Dentition	TRUE	FALSE	13	61.9048
80	Dentition	TRUE	FALSE	15	71.4286
81	Dentition	TRUE	TRUE	18	85.7143
82	Dentition	TRUE	FALSE	17	80.9524
83	Dentition	FALSE	NA	NA	NA
84	Dentition	FALSE	NA	NA	NA
85	Dentition	FALSE	NA	NA	NA
86	Dentition	FALSE	NA	NA	NA
87	Dentition	FALSE	NA	NA	NA
88	Dentition	FALSE	NA	NA	NA
89	Dentition	FALSE	NA	NA	NA
90	Dentition	TRUE	FALSE	16	76.1905
91	Dentition	TRUE	FALSE	15	71.4286
92	Dentition	TRUE	FALSE	14	66.6667
93	Dentition	TRUE	FALSE	15	71.4286
94	Dentition	TRUE	FALSE	15	71.4286
95	Dentition	TRUE	TRUE	15	71.4286
96	Dentition	TRUE	FALSE	15	71.4286
97	Dentition	TRUE	FALSE	15	71.4286
98	Dentition	TRUE	FALSE	16	76.1905
99	Dentition	TRUE	TRUE	17	80.9524
100	Dentition	TRUE	FALSE	17	80.9524
101	Dentition	TRUE	FALSE	19	90.4762
102	Dentition	TRUE	FALSE	19	90.4762
103	Dentition	TRUE	FALSE	18	85.7143
104	Dentition	TRUE	FALSE	14	66.6667
105	Dentition	TRUE	FALSE	15	71.4286
106	Dentition	TRUE	FALSE	15	71.4286
107	Dentition	TRUE	FALSE	15	71.4286
108	Dentition	TRUE	FALSE	17	80.9524
109	Dentition	TRUE	FALSE	17	80.9524
110	Dentition	TRUE	FALSE	16	76.1905
111	Dentition	TRUE	FALSE	16	76.1905
112	Dentition	TRUE	TRUE	17	80.9524
113	Dentition	TRUE	FALSE	16	76.1905
114	Dentition	TRUE	FALSE	13	61.9048
115	Dentition	TRUE	FALSE	16	76.1905
116	Dentition	TRUE	TRUE	15	71.4286
117	Dentition	TRUE	FALSE	15	71.4286
118	Dentition	TRUE	FALSE	16	76.1905
119	Dentition	TRUE	TRUE	13	61.9048
120	Dentition	TRUE	FALSE	16	76.1905
121	Dentition	TRUE	FALSE	17	80.9524
122	Dentition	TRUE	FALSE	16	76.1905
123	Dentition	TRUE	FALSE	16	76.1905
124	Dentition	TRUE	FALSE	5	23.8095
125	Dentition	TRUE	FALSE	14	66.6667
126	Dentition	TRUE	FALSE	16	76.1905
127	Dentition	TRUE	TRUE	16	76.1905
128	Dentition	TRUE	FALSE	16	76.1905
129	Dentition	TRUE	FALSE	16	76.1905
130	Dentition	TRUE	FALSE	15	71.4286
131	Dentition	TRUE	FALSE	15	71.4286
132	Dentition	TRUE	TRUE	16	76.1905
133	Dentition	TRUE	FALSE	16	76.1905
134	Dentition	TRUE	FALSE	16	76.1905
135	Dentition	TRUE	FALSE	16	76.1905
136	Dentition	TRUE	TRUE	1	4.7619
137	Dentition	TRUE	TRUE	14	66.6667
138	Dentition	TRUE	TRUE	14	66.6667
139	Dentition	TRUE	FALSE	14	66.6667
140	Dentition	TRUE	FALSE	14	66.6667
141	Dentition	TRUE	FALSE	14	66.6667
142	Dentition	TRUE	FALSE	14	66.6667
143	Dentition	TRUE	FALSE	14	66.6667
144	Dentition	TRUE	FALSE	14	66.6667
145	Dentition	TRUE	FALSE	6	28.5714
146	Dentition	TRUE	FALSE	13	61.9048
147	Dentition	TRUE	FALSE	16	76.1905
148	Dentition	TRUE	FALSE	19	90.4762
149	Dentition	TRUE	FALSE	19	90.4762
150	Dentition	TRUE	FALSE	19	90.4762
151	Dentition	TRUE	FALSE	19	90.4762
152	Dentition	TRUE	FALSE	19	90.4762
153	Dentition	TRUE	FALSE	17	80.9524
154	Dentition	TRUE	FALSE	15	71.4286
155	Dentition	TRUE	TRUE	14	66.6667
156	Dentition	FALSE	NA	NA	NA
157	Dentition	FALSE	NA	NA	NA
158	Dentition	TRUE	TRUE	16	76.1905
159	Dentition	TRUE	FALSE	14	66.6667
160	Dentition	TRUE	TRUE	14	66.6667
161	Dentition	TRUE	TRUE	14	66.6667
162	Dentition	TRUE	FALSE	14	66.6667
163	Dentition	TRUE	FALSE	15	71.4286
164	Dentition	TRUE	FALSE	11	52.381
165	Dentition	TRUE	FALSE	14	66.6667
166	Dentition	TRUE	FALSE	15	71.4286
167	Dentition	TRUE	TRUE	17	80.9524
168	Dentition	TRUE	FALSE	14	66.6667
169	Dentition	TRUE	FALSE	15	71.4286
170	Dentition	TRUE	TRUE	7	33.3333
171	Dentition	TRUE	TRUE	7	33.3333
172	Dentition	TRUE	TRUE	7	33.3333
173	Dentition	TRUE	FALSE	21	100
174	Dentition	TRUE	FALSE	16	76.1905
175	Dentition	TRUE	TRUE	16	76.1905
176	Dentition	TRUE	FALSE	21	100
177	Dentition	TRUE	FALSE	16	76.1905
178	Dentition	TRUE	FALSE	16	76.1905
179	Dentition	TRUE	FALSE	16	76.1905
180	Dentition	TRUE	FALSE	16	76.1905
181	Dentition	TRUE	FALSE	21	100
182	Dentition	TRUE	TRUE	14	66.6667
183	Dentition	TRUE	TRUE	10	47.619
184	Dentition	TRUE	FALSE	17	80.9524
185	Dentition	TRUE	TRUE	10	47.619
186	Dentition	TRUE	FALSE	18	85.7143
187	Dentition	TRUE	FALSE	18	85.7143
188	Dentition	TRUE	FALSE	18	85.7143
189	Dentition	TRUE	FALSE	18	85.7143
190	Dentition	TRUE	FALSE	20	95.2381
191	Dentition	TRUE	FALSE	20	95.2381
192	Dentition	TRUE	FALSE	10	47.619
193	Dentition	TRUE	FALSE	12	57.1429
194	Dentition	TRUE	FALSE	16	76.1905
195	Dentition	TRUE	FALSE	14	66.6667
196	Dentition	TRUE	FALSE	13	61.9048
197	Dentition	TRUE	FALSE	15	71.4286
198	Dentition	TRUE	FALSE	19	90.4762
199	Dentition	TRUE	TRUE	20	95.2381
200	Dentition	TRUE	FALSE	16	76.1905
201	Dentition	TRUE	FALSE	15	71.4286
202	Dentition	FALSE	NA	NA	NA
203	Dentition	FALSE	NA	NA	NA
204	Dentition	FALSE	NA	NA	NA
205	Dentition	TRUE	TRUE	1	4.7619
206	Dentition	FALSE	NA	NA	NA
207	Dentition	TRUE	TRUE	1	4.7619
208	Dentition	TRUE	TRUE	2	9.52381
209	Dentition	FALSE	NA	NA	NA
210	Dentition	FALSE	NA	NA	NA
211	Dentition	TRUE	FALSE	9	42.8571
212	Dentition	TRUE	FALSE	18	85.7143
213	Dentition	TRUE	FALSE	18	85.7143
214	Dentition	TRUE	FALSE	17	80.9524
215	Vertebra	FALSE	NA	NA	NA
216	Vertebra	FALSE	NA	NA	NA
217	Vertebra	FALSE	NA	NA	NA
218	Vertebra	TRUE	TRUE	21	100
219	Vertebra	FALSE	NA	NA	NA
220	Vertebra	TRUE	TRUE	21	100
221	Vertebra	TRUE	TRUE	21	100
222	Vertebra	FALSE	NA	NA	NA
223	Vertebra	TRUE	TRUE	21	100
224	Vertebra	TRUE	FALSE	20	95.2381
225	Vertebra	TRUE	TRUE	21	100
226	Vertebra	TRUE	TRUE	21	100
227	Vertebra	TRUE	TRUE	21	100
228	Pectoral	TRUE	TRUE	21	100
229	Pectoral	TRUE	TRUE	21	100
230	Pectoral	TRUE	TRUE	21	100
231	Pectoral	TRUE	FALSE	16	76.1905
232	Pectoral	TRUE	TRUE	2	9.52381
233	Pectoral	TRUE	TRUE	21	100
234	Pectoral	TRUE	TRUE	21	100
235	Pectoral	TRUE	TRUE	21	100
236	Pectoral	TRUE	TRUE	21	100
237	Pectoral	TRUE	TRUE	21	100
238	Pectoral	TRUE	FALSE	21	100
239	Pectoral	TRUE	FALSE	21	100
240	Pectoral	TRUE	TRUE	21	100
241	Pectoral	TRUE	TRUE	21	100
242	Pectoral	FALSE	NA	NA	NA
243	Pectoral	TRUE	TRUE	21	100
244	Pectoral	TRUE	FALSE	21	100
245	Pectoral	TRUE	TRUE	21	100
246	Pectoral	TRUE	TRUE	21	100
247	Pectoral	TRUE	FALSE	21	100
248	Pectoral	TRUE	TRUE	21	100
249	Pectoral	TRUE	TRUE	21	100
250	Pectoral	TRUE	FALSE	20	95.2381
251	Forelimb	TRUE	TRUE	21	100
252	Forelimb	TRUE	TRUE	21	100
253	Forelimb	TRUE	TRUE	21	100
254	Forelimb	TRUE	TRUE	21	100
255	Forelimb	TRUE	TRUE	21	100
256	Forelimb	TRUE	TRUE	21	100
257	Forelimb	TRUE	TRUE	21	100
258	Forelimb	TRUE	TRUE	21	100
259	Forelimb	TRUE	TRUE	21	100
260	Forelimb	TRUE	TRUE	21	100
261	Forelimb	TRUE	TRUE	21	100
262	Forelimb	TRUE	TRUE	21	100
263	Forelimb	TRUE	FALSE	21	100
264	Forelimb	TRUE	TRUE	21	100
265	Forelimb	TRUE	TRUE	21	100
266	Forelimb	TRUE	TRUE	21	100
267	Forelimb	TRUE	FALSE	13	61.9048
268	Pelvic	FALSE	NA	NA	NA
269	Pelvic	FALSE	NA	NA	NA
270	Pelvic	FALSE	NA	NA	NA
271	Pelvic	FALSE	NA	NA	NA
272	Pelvic	TRUE	FALSE	21	100
273	Pelvic	TRUE	FALSE	21	100
274	Pelvic	TRUE	TRUE	21	100
275	Pelvic	TRUE	FALSE	14	66.6667
276	Pelvic	TRUE	TRUE	21	100
277	Pelvic	TRUE	TRUE	21	100
278	Pelvic	TRUE	TRUE	21	100
279	Pelvic	TRUE	TRUE	21	100
280	Pelvic	TRUE	TRUE	21	100
281	Hindlimb	TRUE	TRUE	21	100
282	Hindlimb	TRUE	TRUE	21	100
283	Hindlimb	TRUE	TRUE	21	100
284	Hindlimb	FALSE	NA	NA	NA
285	Hindlimb	TRUE	TRUE	21	100
286	Hindlimb	TRUE	TRUE	21	100
287	Hindlimb	TRUE	FALSE	21	100
288	Hindlimb	TRUE	TRUE	21	100
289	Hindlimb	TRUE	FALSE	21	100
290	Hindlimb	TRUE	TRUE	21	100
291	Hindlimb	TRUE	TRUE	21	100
292	Hindlimb	TRUE	FALSE	21	100
293	Hindlimb	TRUE	TRUE	21	100
294	Hindlimb	TRUE	TRUE	21	100
295	Hindlimb	TRUE	FALSE	3	14.2857
296	Hindlimb	TRUE	FALSE	21	100
297	Hindlimb	TRUE	FALSE	20	95.2381
298	Hindlimb	TRUE	TRUE	21	100
299	Hindlimb	TRUE	TRUE	21	100
300	Hindlimb	TRUE	FALSE	19	90.4762
301	Hindlimb	TRUE	TRUE	21	100
302	Hindlimb	TRUE	FALSE	20	95.2381
303	Hindlimb	FALSE	NA	NA	NA
304	Hindlimb	TRUE	FALSE	11	52.381
305	Hindlimb	TRUE	FALSE	20	95.2381
306	Hindlimb	TRUE	FALSE	20	95.2381
307	Hindlimb	TRUE	TRUE	21	100
308	Hindlimb	TRUE	FALSE	21	100
309	Hindlimb	TRUE	FALSE	21	100
310	Hindlimb	TRUE	FALSE	21	100
311	Hindlimb	TRUE	TRUE	21	100
312	Hindlimb	TRUE	FALSE	21	100
313	Hindlimb	TRUE	TRUE	21	100
314	Hindlimb	TRUE	TRUE	21	100
315	Hindlimb	TRUE	FALSE	21	100
316	Hindlimb	TRUE	TRUE	21	100
317	Hindlimb	TRUE	FALSE	20	95.2381
318	Hindlimb	TRUE	FALSE	20	95.2381
319	Hindlimb	TRUE	FALSE	20	95.2381
320	Hindlimb	TRUE	FALSE	6	28.5714
321	Hindlimb	TRUE	FALSE	20	95.2381
322	Hindlimb	TRUE	TRUE	19	90.4762
323	Hindlimb	TRUE	TRUE	21	100
324	Hindlimb	FALSE	NA	NA	NA
325	Hindlimb	TRUE	FALSE	20	95.2381
326	Hindlimb	TRUE	FALSE	15	71.4286
327	Hindlimb	FALSE	NA	NA	NA
328	Hindlimb	TRUE	FALSE	15	71.4286
329	Hindlimb	TRUE	TRUE	21	100
330	Hindlimb	TRUE	TRUE	21	100
331	Hindlimb	TRUE	FALSE	21	100
332	Hindlimb	TRUE	FALSE	19	90.4762
333	Hindlimb	TRUE	TRUE	21	100
334	Hindlimb	TRUE	FALSE	19	90.4762
335	Hindlimb	TRUE	TRUE	21	100
336	Hindlimb	TRUE	TRUE	13	61.9048
337	Hindlimb	TRUE	TRUE	21	100
338	Hindlimb	TRUE	TRUE	21	100
339	Hindlimb	FALSE	NA	NA	NA
340	Hindlimb	TRUE	TRUE	21	100
341	Hindlimb	FALSE	NA	NA	NA
342	Skull	TRUE	FALSE	21	100
343	Skull	TRUE	TRUE	21	100
344	Skull	TRUE	TRUE	21	100
345	Skull	FALSE	NA	NA	NA
346	Skull	TRUE	TRUE	21	100
347	Skull	TRUE	TRUE	21	100
348	Skull	TRUE	TRUE	21	100
349	Skull	TRUE	FALSE	20	95.2381
350	Skull	TRUE	TRUE	21	100
351	Skull	FALSE	NA	NA	NA
352	Skull	TRUE	FALSE	21	100
353	Skull	TRUE	FALSE	17	80.9524
354	Skull	TRUE	FALSE	20	95.2381
355	Skull	TRUE	TRUE	21	100
356	Skull	TRUE	FALSE	20	95.2381
357	Skull	FALSE	NA	NA	NA
358	Skull	FALSE	NA	NA	NA
359	Skull	FALSE	NA	NA	NA
360	Skull	FALSE	NA	NA	NA
361	Skull	FALSE	NA	NA	NA
362	Skull	TRUE	TRUE	21	100
363	Skull	TRUE	TRUE	21	100
364	Skull	FALSE	NA	NA	NA
365	Skull	FALSE	NA	NA	NA
366	Skull	TRUE	TRUE	21	100
367	Skull	TRUE	FALSE	16	76.1905
368	Skull	TRUE	TRUE	21	100
369	Skull	TRUE	TRUE	21	100
370	Skull	TRUE	FALSE	16	76.1905
371	Skull	TRUE	FALSE	21	100
372	Skull	TRUE	TRUE	16	76.1905
373	Skull	TRUE	TRUE	16	76.1905
374	Skull	TRUE	FALSE	21	100
375	Skull	TRUE	FALSE	6	28.5714
376	Skull	TRUE	TRUE	21	100
377	Skull	TRUE	FALSE	21	100
378	Skull	TRUE	TRUE	21	100
379	Skull	TRUE	FALSE	19	90.4762
380	Skull	TRUE	FALSE	20	95.2381
381	Skull	FALSE	NA	NA	NA
382	Skull	FALSE	NA	NA	NA
383	Skull	FALSE	NA	NA	NA
384	Skull	TRUE	TRUE	21	100
385	Skull	TRUE	TRUE	21	100
386	Skull	TRUE	TRUE	21	100
387	Skull	TRUE	TRUE	4	19.0476
388	Skull	TRUE	TRUE	2	9.52381
389	Skull	TRUE	TRUE	2	9.52381
390	Skull	TRUE	FALSE	4	19.0476
391	Skull	TRUE	TRUE	2	9.52381
392	Skull	FALSE	NA	NA	NA
393	Skull	TRUE	TRUE	21	100
394	Skull	TRUE	TRUE	20	95.2381
395	Skull	TRUE	TRUE	21	100
396	Skull	TRUE	TRUE	21	100
397	Skull	TRUE	TRUE	21	100
398	Skull	TRUE	TRUE	20	95.2381
399	Skull	TRUE	TRUE	21	100
400	Skull	TRUE	TRUE	21	100
401	Skull	FALSE	NA	NA	NA
402	Skull	TRUE	TRUE	21	100
403	Skull	TRUE	TRUE	21	100
404	Skull	TRUE	TRUE	21	100
405	Skull	TRUE	FALSE	21	100
406	Skull	TRUE	FALSE	20	95.2381
407	Skull	TRUE	FALSE	21	100
408	Skull	TRUE	FALSE	20	95.2381
409	Skull	TRUE	FALSE	18	85.7143
410	Skull	TRUE	FALSE	15	71.4286
411	Skull	TRUE	TRUE	21	100
412	Skull	TRUE	TRUE	19	90.4762
413	Skull	TRUE	FALSE	20	95.2381
414	Skull	TRUE	FALSE	18	85.7143
415	Skull	TRUE	FALSE	20	95.2381
416	Skull	TRUE	TRUE	21	100
417	Skull	FALSE	NA	NA	NA
418	Skull	FALSE	NA	NA	NA
419	Skull	TRUE	FALSE	10	47.619
420	Skull	TRUE	TRUE	10	47.619
421	Skull	FALSE	NA	NA	NA
422	Skull	FALSE	NA	NA	NA
423	Skull	TRUE	FALSE	20	95.2381
424	Skull	TRUE	FALSE	19	90.4762
425	Skull	TRUE	TRUE	21	100
426	Skull	TRUE	TRUE	20	95.2381
427	Skull	FALSE	NA	NA	NA
428	Skull	FALSE	NA	NA	NA
429	Skull	FALSE	NA	NA	NA
430	Skull	TRUE	TRUE	21	100
431	Skull	TRUE	FALSE	21	100
432	Skull	TRUE	TRUE	21	100
433	Skull	TRUE	TRUE	21	100
434	Skull	TRUE	FALSE	20	95.2381
435	Skull	TRUE	TRUE	21	100
436	Skull	TRUE	TRUE	21	100
437	Skull	TRUE	FALSE	21	100
438	Skull	FALSE	NA	NA	NA
439	Skull	FALSE	NA	NA	NA
440	Skull	TRUE	TRUE	21	100
441	Skull	TRUE	TRUE	21	100
442	Skull	TRUE	FALSE	20	95.2381
443	Skull	TRUE	TRUE	21	100
444	Skull	TRUE	FALSE	21	100
445	Skull	TRUE	TRUE	21	100
446	Skull	FALSE	NA	NA	NA
447	Skull	TRUE	FALSE	21	100
448	Skull	TRUE	FALSE	21	100
449	Skull	TRUE	TRUE	21	100
450	Skull	TRUE	FALSE	19	90.4762
451	Skull	TRUE	TRUE	21	100
452	Skull	TRUE	TRUE	21	100
453	Skull	TRUE	TRUE	17	80.9524
454	Skull	TRUE	TRUE	21	100
455	Skull	FALSE	NA	NA	NA
456	Skull	TRUE	FALSE	19	90.4762
457	Skull	TRUE	FALSE	21	100
458	Skull	FALSE	NA	NA	NA
459	Skull	FALSE	NA	NA	NA
460	Skull	TRUE	FALSE	20	95.2381
461	Skull	TRUE	FALSE	20	95.2381
462	Skull	TRUE	TRUE	21	100
463	Skull	FALSE	NA	NA	NA
464	Skull	TRUE	FALSE	20	95.2381
465	Skull	TRUE	FALSE	21	100
466	Skull	TRUE	TRUE	21	100
467	Skull	TRUE	TRUE	21	100
468	Skull	TRUE	FALSE	17	80.9524
469	Skull	TRUE	FALSE	21	100
470	Skull	TRUE	FALSE	19	90.4762
471	Skull	TRUE	FALSE	19	90.4762
472	Skull	FALSE	NA	NA	NA
473	Skull	TRUE	FALSE	20	95.2381
474	Skull	TRUE	TRUE	21	100
475	Skull	FALSE	NA	NA	NA
476	Skull	TRUE	TRUE	21	100
477	Skull	FALSE	NA	NA	NA
478	Skull	TRUE	FALSE	18	85.7143
479	Skull	TRUE	TRUE	21	100
480	Skull	TRUE	FALSE	14	66.6667
481	Skull	TRUE	FALSE	20	95.2381
482	Skull	TRUE	FALSE	20	95.2381
483	Skull	TRUE	TRUE	21	100
484	Skull	TRUE	TRUE	21	100
485	Skull	TRUE	TRUE	21	100
486	Skull	TRUE	TRUE	21	100
487	Skull	TRUE	FALSE	12	57.1429
488	Skull	TRUE	FALSE	12	57.1429
489	Skull	TRUE	TRUE	12	57.1429
490	Skull	FALSE	NA	NA	NA
491	Skull	FALSE	NA	NA	NA
492	Skull	FALSE	NA	NA	NA
493	Soft	TRUE	TRUE	21	100
494	Soft	TRUE	TRUE	21	100
495	Soft	TRUE	FALSE	20	95.2381
