# Supplementary material for: Dental characters used in phylogenetic analyses of mammals show higher rates of evolution, but not reduced independence
Source: PeerJ. 2020 Mar 24;8:e8744. doi: 10.7717/peerj.8744 (PMC7100591; doi:10.7717/peerj.8744)
Supplement: Supplemental Information 3 — 1) Nexus file of time calibrated tree from Hassanin et al. (2012), including only taxa for which morphological data was available 2) Character scores from Spaulding, O’Leary & Gatesy (2009), including only taxa present in the phylogeny ]3) Details of characters from the Bial (2009) matrix [file peerj-08-8744-s003.zip]

Archive with 3 entries (3 files):
- Supplementary Data 4.tre
- Supplementary Data 5.csv
- Supplementary Data 6.xlsx
