# Supplementary material for: Dental characters used in phylogenetic analyses of mammals show higher rates of evolution, but not reduced independence
Source: PeerJ. 2020 Mar 24;8:e8744. doi: 10.7717/peerj.8744 (PMC7100591; doi:10.7717/peerj.8744)
Supplement: Supplemental Information 3 — 1) Nexus file of time calibrated tree from Hassanin et al. (2012), including only taxa for which morphological data was available 2) Character scores from Spaulding, O’Leary & Gatesy (2009), including only taxa present in the phylogeny ]3) Details of characters from the Bial (2009) matrix [file peerj-08-8744-s003.zip › Supplementary Data 4.tre]

#NEXUS
[R-package APE, Fri Dec 06 13:15:41 2019]

BEGIN TAXA;
	DIMENSIONS NTAX = 22;
	TAXLABELS
		Antilocapra_americana
		Bos_taurus
		Ovis_aries
		Cervus_elaphus
		Odocoileus_virginianus
		Balaenoptera_acutorostrata
		Ziphius_cavirostris
		Inia_geoffrensis
		Kogia_breviceps
		Monodon_monoceros
		Pontoporia_blainvillei
		Tursiops_truncatus
		Choeropsis_liberiensis
		Hippopotamus_amphibius
		Potamochoerus_porcus
		Giraffa_camelopardalis
		Moschus_moschiferus
		Tragulus
		Sus_scrofa
		Tayassu_tajacu
		Camelus_dromedarius
		Lama_glama
	;
END;
BEGIN TREES;
	TRANSLATE
		1	Antilocapra_americana,
		2	Bos_taurus,
		3	Ovis_aries,
		4	Cervus_elaphus,
		5	Odocoileus_virginianus,
		6	Balaenoptera_acutorostrata,
		7	Ziphius_cavirostris,
		8	Inia_geoffrensis,
		9	Kogia_breviceps,
		10	Monodon_monoceros,
		11	Pontoporia_blainvillei,
		12	Tursiops_truncatus,
		13	Choeropsis_liberiensis,
		14	Hippopotamus_amphibius,
		15	Potamochoerus_porcus,
		16	Giraffa_camelopardalis,
		17	Moschus_moschiferus,
		18	Tragulus,
		19	Sus_scrofa,
		20	Tayassu_tajacu,
		21	Camelus_dromedarius,
		22	Lama_glama
	;
	TREE * UNTITLED = [&R] ((20:49.4,(15:24.7,19:24.7):24.7):35.2,((22:16.4,21:16.4):60,(((14:8.4,13:8.4):51.6,(6:34.2,(9:32.1,(7:30.1,((8:13.9,11:13.9):6.6,(10:13,12:13):7.5):9.6):2):2.1):25.8):8.2,(18:51.6,(1:27.1,(16:24.6,((5:10.6,4:10.6):12.6,(17:21.8,(2:19.1,3:19.1):2.7):1.4):1.4):2.5):24.5):16.6):8.2):8.2);
END;
