# Supplementary material for: Dental characters used in phylogenetic analyses of mammals show higher rates of evolution, but not reduced independence
Source: PeerJ. 2020 Mar 24;8:e8744. doi: 10.7717/peerj.8744 (PMC7100591; doi:10.7717/peerj.8744)
Supplement: Supplemental Information 3 — 1) Nexus file of time calibrated tree from Hassanin et al. (2012), including only taxa for which morphological data was available 2) Character scores from Spaulding, O’Leary & Gatesy (2009), including only taxa present in the phylogeny ]3) Details of characters from the Bial (2009) matrix [file peerj-08-8744-s003.zip › Supplementary Data 5.csv]

Antilocapra_americana	1	0	1	0	0	0	0	0	1	1	1	0	1	1	0	1	1	0	0	0	0	1	1	1	1	1	1	0	1	0	0	1	0	1	1	1	0	1	1	0	1	1	1	1	0	0	?	0	0
Balaenoptera_acutorostrata	0	1	?	0	1	?	0	1	1	0	1	1	0	1	1	0	?	1	?	1	?	1	1	1	2	0	0	1	0	0	1	?	0	0	0	1	1	2	1	1	0	0	1	1	0	0	?	0	1
Bos_taurus	1	0	1	0	0	1	0	0	1	1	1	0	1	1	0	0	?	0	0	0	1	1	0	1	1	1	1	0	1	0	0	1	0	1	0	1	0	2	1	0	1	1	1	1	0	0	?	0	0
Camelus_dromedarius	1	0	1	1	0	0	0	0	1	1	1	0	1	1	0	1	0	0	0	1	?	1	1	1	1	1	1	0	1	0	0	1	0	1	0	0	?	?	0	?	0	0	0	?	0	0	?	0	0
Cervus_elaphus	1	0	1	0	0	0	0	0	1	1	1	0	1	1	?	1	1	0	1	1	0	1	1	1	1	1	1	0	1	0	0	1	0	1	0	1	0	1	1	0	1	1	1	1	0	0	?	0	0
Choeropsis_liberiensis	1	1	?	1	0	1	1	1	1	0	1	0	1	0	0	1	0	0	0	1	?	1	0	0	0	1	1	0	1	0	0	0	0	1	1	1	0	0	1	0	1	1	?	?	0	0	?	0	1
Giraffa_camelopardalis	1	0	1	0	0	0	0	0	1	1	1	0	1	0	0	1	1	0	0	0	1	1	1	1	1	1	1	0	1	0	0	1	0	1	1	1	0	1	1	0	1	1	1	1	0	0	?	0	0
Hippopotamus_amphibius	1	1	?	1	0	1	1	1	1	0	1	0	1	0	0	1	1	0	1	0	1	1	1	0	0	1	1	0	1	0	0	0	0	1	1	1	0	2	1	1	1	1	0	?	0	0	?	0	1
Inia_geoffrensis	1	1	?	0	1	?	0	1	1	0	1	1	0	1	1	1	0	1	?	1	?	1	1	0	2	0	0	1	0	0	1	?	0	0	1	1	0	2	1	1	0	0	1	1	0	0	?	0	1
Kogia_breviceps	1	1	?	0	1	?	0	1	1	0	1	1	0	0	1	1	0	1	?	1	?	1	1	1	2	0	0	1	0	0	1	?	0	0	0	1	1	0	1	1	0	1	1	1	0	0	?	0	1
Lama_glama	1	0	0	?	?	?	0	?	?	?	?	?	?	?	?	?	?	?	?	?	?	?	?	1	1	1	?	?	?	0	?	?	0	?	?	?	?	?	?	?	?	?	?	?	?	0	?	0	0
Monodon_monoceros	0	1	?	0	1	?	0	1	1	0	1	1	0	1	1	1	0	1	0	1	?	1	1	1	2	0	0	1	1	0	1	?	0	0	1	1	0	1	1	1	0	0	1	1	0	0	?	0	1
Moschus_moschiferus	1	0	1	0	0	0	0	0	1	1	1	0	1	1	0	1	?	0	0	0	?	1	0	1	1	1	1	0	1	0	0	0	0	1	1	?	0	1	1	0	1	1	1	1	0	0	?	0	0
Odocoileus_virginianus	1	0	1	0	0	0	0	0	1	1	1	0	1	1	0	1	1	0	1	1	?	1	1	1	1	1	1	0	1	0	0	1	0	1	1	1	1	0	1	0	1	1	1	1	0	0	?	0	0
Ovis_aries	1	0	1	0	0	0	0	0	1	1	1	0	1	1	0	0	?	0	1	1	?	1	1	1	1	1	1	0	1	0	0	1	0	1	0	1	1	1	1	0	1	1	1	1	0	0	?	0	0
Pontoporia_blainvillei	1	1	?	0	1	?	0	1	1	1	1	1	0	1	1	0	?	1	?	1	?	1	1	1	2	0	0	1	?	0	1	?	0	0	1	1	0	1	1	1	1	1	1	?	0	0	?	0	1
Potamochoerus_porcus	1	0	1	1	0	1	0	0	1	1	1	0	0	1	0	0	?	0	1	1	?	1	0	0	0	1	1	0	1	1	0	1	0	1	1	1	1	0	1	0	1	1	0	?	0	0	?	0	1
Sus_scrofa	1	0	1	1	0	1	0	0	1	1	1	0	0	1	0	0	?	0	1	1	?	1	0	0	0	1	1	0	1	1	0	1	1	1	1	1	1	0	1	0	1	1	?	?	0	0	?	0	1
Tayassu_tajacu	1	0	1	0	0	0	0	0	1	1	1	0	1	1	0	1	1	0	1	0	0	1	0	0	0	1	1	0	?	1	0	1	0	1	1	1	1	0	1	0	1	1	0	?	0	0	?	0	1
Tragulus	1	0	0	?	0	0	0	0	1	1	1	0	1	1	0	0	?	0	0	1	?	1	0	0	0	1	1	0	1	0	1	?	0	1	1	1	1	0	1	0	1	1	1	0	0	0	?	0	0
Tursiops_truncatus	1	1	?	0	1	?	0	1	1	0	1	1	0	0	1	1	0	1	0	1	?	1	1	1	2	0	0	1	1	0	1	?	0	0	1	1	0	1	1	1	1	0	1	1	0	0	?	0	1
Ziphius_cavirostris	1	1	?	0	1	?	0	1	1	0	1	1	0	0	1	1	0	1	?	1	?	1	1	1	2	0	0	1	0	0	0	1	0	0	1	1	1	0	1	1	1	0	1	0	0	0	?	0	1
[truncated: 641 more columns]
