# Supplementary material for: Dental characters used in phylogenetic analyses of mammals show higher rates of evolution, but not reduced independence
Source: PeerJ. 2020 Mar 24;8:e8744. doi: 10.7717/peerj.8744 (PMC7100591; doi:10.7717/peerj.8744)
Supplement: Supplemental Information 3 — 1) Nexus file of time calibrated tree from Hassanin et al. (2012), including only taxa for which morphological data was available 2) Character scores from Spaulding, O’Leary & Gatesy (2009), including only taxa present in the phylogeny ]3) Details of characters from the Bial (2009) matrix [file peerj-08-8744-s003.zip › Supplementary Data 6.xlsx]

## Sheet: art_supple
	Supplementary Data 6:
	Details of the morphological characters from the Spaulding et al. (2009) dataset (Artiodactyla)
	"Partition" represents the morphological partition the character is assigned to
	"Variable" indicates whether, after removing taxa not present in the molecular phylogeny, the character is still variable. If FALSE, the character was not used in any analyses.
	"Binary" indicates whether the character has two states. If FALSE, the character could not be used in the analyses of character independence
	"no. taxa" gives the number of taxa for which that character could be scored (after removing taxa not present in the molecular phylogeny)
	"% taxa" give the proportion of taxa for which that character could be scored (after removing taxa not present in the molecular phylogeny). If less than 75%, that chaarcter was dropped from the analyses
	category	variable	binary	no. taxa	% taxa
1	Skull	TRUE	TRUE	22	100
2	Skull	TRUE	TRUE	22	100
3	Skull	TRUE	FALSE	22	100
4	Skull	TRUE	FALSE	22	100
5	Skull	TRUE	FALSE	22	100
6	Skull	TRUE	FALSE	22	100
7	Skull	TRUE	TRUE	22	100
8	Skull	TRUE	FALSE	22	100
9	Skull	TRUE	TRUE	22	100
10	Skull	TRUE	FALSE	22	100
11	Skull	TRUE	TRUE	22	100
12	Skull	TRUE	FALSE	22	100
13	Skull	TRUE	FALSE	22	100
14	Skull	TRUE	FALSE	22	100
15	Skull	TRUE	FALSE	22	100
16	Skull	TRUE	FALSE	22	100
17	Skull	TRUE	FALSE	22	100
18	Skull	TRUE	FALSE	22	100
19	Skull	TRUE	FALSE	22	100
20	Skull	TRUE	FALSE	22	100
21	Skull	TRUE	FALSE	22	100
22	Skull	TRUE	TRUE	22	100
23	Skull	TRUE	FALSE	22	100
24	Skull	TRUE	TRUE	22	100
25	Skull	TRUE	FALSE	22	100
26	Skull	TRUE	TRUE	22	100
27	Skull	TRUE	FALSE	22	100
28	Skull	TRUE	FALSE	22	100
29	Skull	TRUE	FALSE	22	100
30	Skull	TRUE	TRUE	22	100
31	Skull	TRUE	FALSE	22	100
32	Skull	TRUE	FALSE	22	100
33	Skull	TRUE	TRUE	22	100
34	Skull	TRUE	FALSE	22	100
35	Skull	TRUE	FALSE	22	100
36	Skull	TRUE	FALSE	22	100
37	Skull	TRUE	FALSE	22	100
38	Skull	TRUE	FALSE	22	100
39	Skull	TRUE	FALSE	22	100
40	Skull	TRUE	FALSE	22	100
41	Skull	TRUE	FALSE	22	100
42	Skull	TRUE	FALSE	22	100
43	Skull	TRUE	FALSE	22	100
44	Skull	TRUE	FALSE	22	100
45	Skull	TRUE	TRUE	22	100
46	Skull	FALSE	NA	NA	NA
47	Skull	FALSE	NA	NA	NA
48	Skull	FALSE	NA	NA	NA
49	Skull	TRUE	TRUE	22	100
50	Skull	TRUE	FALSE	22	100
51	Skull	TRUE	FALSE	22	100
52	Skull	TRUE	FALSE	22	100
53	Skull	TRUE	FALSE	22	100
54	Skull	TRUE	FALSE	22	100
55	Skull	TRUE	FALSE	22	100
56	Skull	TRUE	FALSE	22	100
57	Skull	TRUE	FALSE	22	100
58	Skull	TRUE	FALSE	22	100
59	Skull	TRUE	FALSE	22	100
60	Skull	TRUE	FALSE	22	100
61	Skull	TRUE	FALSE	22	100
62	Skull	TRUE	FALSE	22	100
63	Skull	TRUE	FALSE	22	100
64	Skull	TRUE	FALSE	22	100
65	Skull	TRUE	TRUE	22	100
66	Skull	TRUE	FALSE	22	100
67	Skull	TRUE	FALSE	22	100
68	Skull	TRUE	FALSE	22	100
69	Skull	TRUE	FALSE	22	100
70	Skull	TRUE	TRUE	22	100
71	Skull	TRUE	FALSE	22	100
72	Skull	TRUE	FALSE	22	100
73	Skull	TRUE	FALSE	22	100
74	Skull	TRUE	FALSE	22	100
75	Skull	TRUE	TRUE	22	100
76	Skull	TRUE	FALSE	22	100
77	Skull	TRUE	FALSE	22	100
78	Skull	TRUE	TRUE	22	100
79	Skull	TRUE	FALSE	22	100
80	Skull	TRUE	TRUE	22	100
81	Skull	TRUE	TRUE	22	100
82	Skull	TRUE	TRUE	22	100
83	Skull	TRUE	FALSE	22	100
84	Skull	TRUE	FALSE	22	100
85	Skull	TRUE	FALSE	22	100
86	Skull	TRUE	FALSE	22	100
87	Skull	TRUE	FALSE	22	100
88	Skull	TRUE	FALSE	22	100
89	Skull	TRUE	TRUE	22	100
90	Skull	TRUE	FALSE	22	100
91	Skull	TRUE	FALSE	22	100
92	Skull	TRUE	FALSE	22	100
93	Skull	TRUE	FALSE	22	100
94	Skull	TRUE	FALSE	22	100
95	Skull	TRUE	FALSE	22	100
96	Skull	FALSE	NA	NA	NA
97	Skull	TRUE	FALSE	22	100
98	Skull	TRUE	FALSE	22	100
99	Skull	TRUE	FALSE	22	100
100	Skull	TRUE	FALSE	22	100
101	Skull	FALSE	NA	NA	NA
102	Skull	FALSE	NA	NA	NA
103	Skull	TRUE	TRUE	22	100
104	Skull	TRUE	FALSE	22	100
105	Skull	TRUE	FALSE	22	100
106	Skull	TRUE	FALSE	22	100
107	Skull	TRUE	FALSE	22	100
108	Skull	FALSE	NA	NA	NA
109	Skull	TRUE	FALSE	22	100
110	Skull	TRUE	TRUE	22	100
111	Skull	TRUE	FALSE	22	100
112	Skull	TRUE	TRUE	22	100
113	Skull	TRUE	TRUE	22	100
114	Skull	TRUE	FALSE	22	100
115	Skull	TRUE	TRUE	22	100
116	Skull	TRUE	FALSE	22	100
117	Skull	TRUE	TRUE	22	100
118	Skull	TRUE	FALSE	22	100
119	Skull	TRUE	FALSE	22	100
120	Skull	TRUE	FALSE	22	100
121	Skull	TRUE	FALSE	22	100
122	Skull	TRUE	FALSE	22	100
123	Skull	TRUE	FALSE	22	100
124	Skull	TRUE	FALSE	22	100
125	Skull	TRUE	FALSE	22	100
126	Skull	TRUE	TRUE	22	100
127	Skull	TRUE	FALSE	22	100
128	Skull	TRUE	FALSE	22	100
129	Skull	TRUE	FALSE	22	100
130	Skull	TRUE	FALSE	22	100
131	Skull	TRUE	FALSE	22	100
132	Skull	TRUE	TRUE	22	100
133	Skull	FALSE	NA	NA	NA
134	Skull	TRUE	TRUE	22	100
135	Skull	TRUE	FALSE	22	100
136	Skull	TRUE	FALSE	22	100
137	Skull	TRUE	FALSE	22	100
138	Skull	TRUE	FALSE	22	100
139	Skull	TRUE	FALSE	22	100
140	Skull	TRUE	FALSE	22	100
141	Skull	TRUE	FALSE	22	100
142	Skull	TRUE	FALSE	22	100
143	Skull	TRUE	FALSE	22	100
144	Skull	TRUE	FALSE	22	100
145	Skull	TRUE	TRUE	22	100
146	Skull	FALSE	NA	NA	NA
147	Skull	TRUE	TRUE	22	100
148	Skull	TRUE	FALSE	22	100
149	Skull	TRUE	FALSE	22	100
150	Skull	TRUE	TRUE	22	100
151	Skull	TRUE	FALSE	22	100
152	Skull	TRUE	TRUE	22	100
153	Skull	TRUE	TRUE	22	100
154	Skull	TRUE	TRUE	22	100
155	Skull	TRUE	TRUE	22	100
156	Skull	TRUE	TRUE	22	100
157	Skull	TRUE	FALSE	22	100
158	Skull	TRUE	FALSE	22	100
159	Skull	TRUE	FALSE	22	100
160	Skull	TRUE	TRUE	22	100
161	Skull	TRUE	TRUE	22	100
162	Skull	TRUE	TRUE	22	100
163	Skull	TRUE	FALSE	22	100
164	Skull	TRUE	TRUE	22	100
165	Skull	TRUE	FALSE	22	100
166	Skull	FALSE	NA	NA	NA
167	Skull	TRUE	FALSE	22	100
168	Skull	TRUE	FALSE	22	100
169	Skull	TRUE	FALSE	22	100
170	Skull	TRUE	FALSE	22	100
171	Skull	TRUE	TRUE	22	100
172	Skull	TRUE	FALSE	22	100
173	Skull	TRUE	FALSE	22	100
174	Skull	TRUE	TRUE	22	100
175	Skull	TRUE	FALSE	22	100
176	Skull	TRUE	FALSE	22	100
177	Skull	TRUE	TRUE	22	100
178	Skull	TRUE	TRUE	22	100
179	Skull	TRUE	TRUE	22	100
180	Skull	TRUE	FALSE	22	100
181	Skull	TRUE	FALSE	22	100
182	Skull	TRUE	TRUE	22	100
183	Skull	TRUE	TRUE	22	100
184	Skull	TRUE	TRUE	22	100
185	Skull	TRUE	FALSE	22	100
186	Skull	TRUE	TRUE	22	100
187	Skull	TRUE	FALSE	22	100
188	Skull	TRUE	TRUE	22	100
189	Skull	TRUE	TRUE	22	100
190	Skull	TRUE	FALSE	22	100
191	Skull	TRUE	TRUE	22	100
192	Skull	TRUE	TRUE	22	100
193	Skull	TRUE	TRUE	22	100
194	Skull	TRUE	TRUE	22	100
195	Skull	TRUE	FALSE	22	100
196	Skull	TRUE	FALSE	22	100
197	Skull	TRUE	TRUE	22	100
198	Skull	TRUE	FALSE	22	100
199	Skull	TRUE	FALSE	22	100
200	Skull	TRUE	FALSE	22	100
201	Skull	TRUE	FALSE	22	100
202	Skull	TRUE	FALSE	22	100
203	Skull	TRUE	FALSE	22	100
204	Skull	TRUE	TRUE	22	100
205	Skull	TRUE	FALSE	22	100
206	Skull	TRUE	FALSE	22	100
207	Skull	TRUE	TRUE	22	100
208	Skull	TRUE	TRUE	22	100
209	Skull	TRUE	TRUE	22	100
210	Skull	TRUE	TRUE	22	100
211	Skull	FALSE	NA	NA	NA
212	Skull	TRUE	TRUE	22	100
213	Skull	TRUE	TRUE	22	100
214	Skull	TRUE	TRUE	22	100
215	Skull	TRUE	FALSE	22	100
216	Skull	TRUE	TRUE	22	100
217	Skull	TRUE	TRUE	22	100
218	Skull	TRUE	FALSE	22	100
219	Skull	TRUE	FALSE	22	100
220	Skull	TRUE	FALSE	22	100
221	Skull	TRUE	FALSE	22	100
222	Skull	TRUE	TRUE	22	100
223	Skull	TRUE	FALSE	22	100
224	Skull	TRUE	TRUE	22	100
225	Skull	TRUE	FALSE	22	100
226	Skull	TRUE	TRUE	22	100
227	Skull	TRUE	FALSE	22	100
228	Skull	TRUE	FALSE	22	100
229	Skull	FALSE	NA	NA	NA
230	Skull	TRUE	FALSE	22	100
231	Skull	TRUE	FALSE	22	100
232	Skull	TRUE	TRUE	22	100
233	Skull	TRUE	FALSE	22	100
234	Skull	TRUE	FALSE	22	100
235	Skull	TRUE	FALSE	22	100
236	Skull	TRUE	FALSE	22	100
237	Skull	TRUE	FALSE	22	100
238	Skull	TRUE	TRUE	22	100
239	Skull	TRUE	FALSE	22	100
240	Skull	TRUE	FALSE	22	100
241	Skull	TRUE	FALSE	22	100
242	Skull	TRUE	FALSE	22	100
243	Skull	TRUE	TRUE	22	100
244	Skull	TRUE	FALSE	22	100
245	Skull	FALSE	NA	NA	NA
246	Skull	TRUE	TRUE	22	100
247	Skull	TRUE	TRUE	22	100
248	Skull	TRUE	FALSE	22	100
249	Skull	FALSE	NA	NA	NA
250	Skull	TRUE	TRUE	22	100
251	Skull	TRUE	TRUE	22	100
252	Skull	TRUE	FALSE	22	100
253	Skull	TRUE	TRUE	22	100
254	Skull	TRUE	TRUE	22	100
255	Skull	TRUE	TRUE	22	100
256	Skull	TRUE	FALSE	22	100
257	Skull	TRUE	FALSE	22	100
258	Skull	TRUE	FALSE	22	100
259	Skull	TRUE	TRUE	22	100
260	Skull	TRUE	FALSE	22	100
261	Skull	TRUE	TRUE	22	100
262	Skull	TRUE	FALSE	22	100
263	Skull	TRUE	FALSE	22	100
264	Skull	TRUE	FALSE	22	100
265	Skull	TRUE	FALSE	22	100
266	Skull	TRUE	FALSE	22	100
267	Skull	TRUE	FALSE	22	100
268	Skull	TRUE	FALSE	22	100
269	Skull	FALSE	NA	NA	NA
270	Skull	TRUE	TRUE	22	100
271	Skull	TRUE	TRUE	22	100
272	Skull	TRUE	FALSE	22	100
273	Skull	TRUE	FALSE	22	100
274	Skull	TRUE	TRUE	22	100
275	Skull	TRUE	FALSE	22	100
276	Skull	TRUE	TRUE	22	100
277	Skull	TRUE	FALSE	22	100
278	Skull	TRUE	FALSE	22	100
279	Skull	TRUE	FALSE	22	100
280	Skull	TRUE	TRUE	22	100
281	Skull	TRUE	FALSE	22	100
282	Skull	TRUE	TRUE	22	100
283	Skull	TRUE	TRUE	22	100
284	Skull	TRUE	FALSE	22	100
285	Skull	FALSE	NA	NA	NA
286	Skull	TRUE	TRUE	22	100
287	Skull	TRUE	TRUE	22	100
288	Skull	TRUE	TRUE	22	100
289	Skull	FALSE	NA	NA	NA
290	Skull	TRUE	TRUE	22	100
291	Skull	TRUE	TRUE	22	100
292	Skull	TRUE	TRUE	22	100
293	Skull	TRUE	TRUE	22	100
294	Skull	TRUE	TRUE	22	100
295	Skull	TRUE	TRUE	22	100
296	Skull	TRUE	TRUE	22	100
297	Skull	TRUE	FALSE	22	100
298	Skull	TRUE	TRUE	22	100
299	Skull	TRUE	TRUE	22	100
300	Skull	TRUE	FALSE	22	100
301	Skull	TRUE	TRUE	22	100
302	Skull	TRUE	TRUE	22	100
303	Skull	TRUE	TRUE	22	100
304	Skull	TRUE	FALSE	22	100
305	Skull	TRUE	FALSE	22	100
306	Skull	TRUE	FALSE	22	100
307	Skull	TRUE	FALSE	22	100
308	Skull	TRUE	FALSE	22	100
309	Skull	TRUE	FALSE	22	100
310	Skull	TRUE	TRUE	22	100
311	Skull	TRUE	FALSE	22	100
312	Skull	TRUE	TRUE	22	100
313	Skull	TRUE	FALSE	22	100
314	Skull	TRUE	TRUE	22	100
315	Skull	TRUE	FALSE	22	100
316	Skull	TRUE	TRUE	22	100
317	Skull	TRUE	TRUE	22	100
318	Skull	TRUE	TRUE	22	100
319	Skull	TRUE	FALSE	22	100
320	Skull	TRUE	TRUE	22	100
321	Dentition	TRUE	FALSE	22	100
322	Dentition	TRUE	FALSE	22	100
323	Dentition	TRUE	FALSE	22	100
324	Dentition	TRUE	TRUE	22	100
325	Dentition	TRUE	TRUE	22	100
326	Dentition	TRUE	FALSE	22	100
327	Dentition	TRUE	FALSE	22	100
328	Dentition	TRUE	FALSE	22	100
329	Dentition	TRUE	FALSE	22	100
330	Dentition	TRUE	FALSE	22	100
331	Dentition	TRUE	FALSE	22	100
332	Dentition	TRUE	FALSE	22	100
333	Dentition	TRUE	FALSE	22	100
334	Dentition	TRUE	TRUE	22	100
335	Dentition	TRUE	FALSE	22	100
336	Dentition	FALSE	NA	NA	NA
337	Dentition	TRUE	TRUE	22	100
338	Dentition	TRUE	TRUE	22	100
339	Dentition	TRUE	FALSE	22	100
340	Dentition	FALSE	NA	NA	NA
341	Dentition	TRUE	FALSE	22	100
342	Dentition	TRUE	TRUE	22	100
343	Dentition	TRUE	TRUE	22	100
344	Dentition	TRUE	FALSE	22	100
345	Dentition	TRUE	FALSE	22	100
346	Dentition	TRUE	FALSE	22	100
347	Dentition	TRUE	FALSE	22	100
348	Dentition	TRUE	FALSE	22	100
349	Dentition	TRUE	FALSE	22	100
350	Dentition	TRUE	FALSE	22	100
351	Dentition	TRUE	FALSE	22	100
352	Dentition	TRUE	TRUE	22	100
353	Dentition	TRUE	FALSE	22	100
354	Dentition	TRUE	FALSE	22	100
355	Dentition	TRUE	FALSE	22	100
356	Dentition	TRUE	TRUE	22	100
357	Dentition	TRUE	TRUE	22	100
358	Dentition	TRUE	TRUE	22	100
359	Dentition	TRUE	TRUE	22	100
360	Dentition	TRUE	TRUE	22	100
361	Dentition	TRUE	FALSE	22	100
362	Dentition	TRUE	TRUE	22	100
363	Dentition	TRUE	TRUE	22	100
364	Dentition	TRUE	TRUE	22	100
365	Dentition	TRUE	FALSE	22	100
366	Dentition	TRUE	TRUE	22	100
367	Dentition	TRUE	FALSE	22	100
368	Dentition	TRUE	TRUE	22	100
369	Dentition	TRUE	FALSE	22	100
370	Dentition	TRUE	TRUE	22	100
371	Dentition	TRUE	TRUE	22	100
372	Dentition	TRUE	FALSE	22	100
373	Dentition	TRUE	TRUE	22	100
374	Dentition	TRUE	TRUE	22	100
375	Dentition	TRUE	FALSE	22	100
376	Dentition	TRUE	FALSE	22	100
377	Dentition	TRUE	TRUE	22	100
378	Dentition	TRUE	FALSE	22	100
379	Dentition	TRUE	FALSE	22	100
380	Dentition	TRUE	FALSE	22	100
381	Dentition	TRUE	FALSE	22	100
382	Dentition	TRUE	FALSE	22	100
383	Dentition	TRUE	TRUE	22	100
384	Dentition	TRUE	TRUE	22	100
385	Dentition	TRUE	FALSE	22	100
386	Dentition	TRUE	FALSE	22	100
387	Dentition	TRUE	TRUE	22	100
388	Dentition	TRUE	FALSE	22	100
389	Dentition	TRUE	TRUE	22	100
390	Dentition	TRUE	FALSE	22	100
391	Dentition	TRUE	FALSE	22	100
392	Dentition	FALSE	NA	NA	NA
393	Dentition	TRUE	FALSE	22	100
394	Dentition	TRUE	TRUE	22	100
395	Dentition	TRUE	TRUE	22	100
396	Dentition	TRUE	FALSE	22	100
397	Dentition	TRUE	FALSE	22	100
398	Dentition	TRUE	FALSE	22	100
399	Dentition	TRUE	TRUE	22	100
400	Dentition	TRUE	TRUE	22	100
401	Dentition	TRUE	FALSE	22	100
402	Dentition	TRUE	FALSE	22	100
403	Dentition	TRUE	FALSE	22	100
404	Dentition	TRUE	FALSE	22	100
405	Dentition	TRUE	FALSE	22	100
406	Dentition	TRUE	FALSE	22	100
407	Dentition	TRUE	TRUE	22	100
408	Dentition	TRUE	FALSE	22	100
409	Dentition	TRUE	FALSE	22	100
410	Dentition	TRUE	FALSE	22	100
411	Dentition	TRUE	FALSE	22	100
412	Dentition	TRUE	FALSE	22	100
413	Dentition	TRUE	FALSE	22	100
414	Dentition	TRUE	TRUE	22	100
415	Dentition	TRUE	FALSE	22	100
416	Dentition	TRUE	FALSE	22	100
417	Dentition	TRUE	FALSE	22	100
418	Dentition	TRUE	TRUE	22	100
419	Dentition	TRUE	FALSE	22	100
420	Dentition	TRUE	FALSE	22	100
421	Dentition	TRUE	TRUE	22	100
422	Dentition	TRUE	FALSE	22	100
423	Dentition	TRUE	TRUE	22	100
424	Dentition	TRUE	TRUE	22	100
425	Dentition	TRUE	TRUE	22	100
426	Dentition	TRUE	FALSE	22	100
427	Dentition	TRUE	FALSE	22	100
428	Dentition	TRUE	FALSE	22	100
429	Dentition	TRUE	FALSE	22	100
430	Dentition	FALSE	NA	NA	NA
431	Dentition	TRUE	FALSE	22	100
432	Dentition	TRUE	TRUE	22	100
433	Dentition	TRUE	FALSE	22	100
434	Dentition	TRUE	FALSE	22	100
435	Dentition	TRUE	FALSE	22	100
436	Dentition	TRUE	FALSE	22	100
437	Dentition	TRUE	FALSE	22	100
438	Dentition	TRUE	FALSE	22	100
439	Dentition	TRUE	FALSE	22	100
440	Dentition	TRUE	FALSE	22	100
441	Dentition	TRUE	TRUE	22	100
442	Dentition	TRUE	TRUE	22	100
443	Dentition	TRUE	TRUE	22	100
444	Dentition	TRUE	FALSE	22	100
445	Dentition	TRUE	TRUE	22	100
446	Dentition	TRUE	FALSE	22	100
447	Dentition	TRUE	TRUE	22	100
448	Dentition	TRUE	FALSE	22	100
449	Dentition	TRUE	FALSE	22	100
450	Dentition	TRUE	TRUE	22	100
451	Dentition	TRUE	FALSE	22	100
452	Dentition	TRUE	FALSE	22	100
453	Dentition	TRUE	FALSE	22	100
454	Dentition	TRUE	TRUE	22	100
455	Dentition	TRUE	FALSE	22	100
456	Dentition	TRUE	FALSE	22	100
457	Dentition	TRUE	FALSE	22	100
458	Dentition	TRUE	FALSE	22	100
459	Dentition	TRUE	FALSE	22	100
460	Dentition	TRUE	FALSE	22	100
461	Dentition	TRUE	FALSE	22	100
462	Dentition	TRUE	FALSE	22	100
463	Dentition	TRUE	FALSE	22	100
464	Dentition	TRUE	FALSE	22	100
465	Dentition	TRUE	FALSE	22	100
466	Dentition	TRUE	FALSE	22	100
467	Dentition	TRUE	FALSE	22	100
468	Dentition	TRUE	FALSE	22	100
469	Dentition	TRUE	FALSE	22	100
470	Dentition	TRUE	FALSE	22	100
471	Dentition	TRUE	FALSE	22	100
472	Dentition	TRUE	TRUE	22	100
473	Dentition	TRUE	TRUE	22	100
474	Dentition	TRUE	FALSE	22	100
475	Dentition	TRUE	TRUE	22	100
476	Vertebra	TRUE	TRUE	22	100
477	Vertebra	TRUE	TRUE	22	100
478	Vertebra	TRUE	TRUE	22	100
479	Vertebra	TRUE	FALSE	22	100
480	Vertebra	TRUE	FALSE	22	100
481	Vertebra	TRUE	FALSE	22	100
482	Vertebra	TRUE	FALSE	22	100
483	Vertebra	TRUE	TRUE	22	100
484	Vertebra	TRUE	FALSE	22	100
485	Vertebra	TRUE	FALSE	22	100
486	Vertebra	TRUE	TRUE	22	100
487	Vertebra	TRUE	FALSE	22	100
488	Vertebra	TRUE	FALSE	22	100
489	Pectoral	TRUE	FALSE	22	100
490	Pectoral	TRUE	FALSE	22	100
491	Pectoral	TRUE	FALSE	22	100
492	Pectoral	TRUE	FALSE	22	100
493	Pectoral	TRUE	FALSE	22	100
494	Pectoral	TRUE	FALSE	22	100
495	Forelimb	TRUE	TRUE	22	100
496	Forelimb	TRUE	FALSE	22	100
497	Forelimb	TRUE	FALSE	22	100
498	Forelimb	TRUE	FALSE	22	100
499	Forelimb	TRUE	TRUE	22	100
500	Forelimb	TRUE	TRUE	22	100
501	Forelimb	TRUE	FALSE	22	100
502	Forelimb	TRUE	FALSE	22	100
503	Forelimb	TRUE	TRUE	22	100
504	Forelimb	TRUE	TRUE	22	100
505	Forelimb	TRUE	FALSE	22	100
506	Forelimb	TRUE	TRUE	22	100
507	Forelimb	TRUE	TRUE	22	100
508	Forelimb	TRUE	FALSE	22	100
509	Forelimb	TRUE	TRUE	22	100
510	Forelimb	TRUE	TRUE	22	100
511	Forelimb	TRUE	TRUE	22	100
512	Forelimb	TRUE	TRUE	22	100
513	Forelimb	TRUE	FALSE	22	100
514	Forelimb	TRUE	FALSE	22	100
515	Forelimb	TRUE	FALSE	22	100
516	Forelimb	TRUE	FALSE	22	100
517	Forelimb	TRUE	TRUE	22	100
518	Forelimb	TRUE	FALSE	22	100
519	Forelimb	TRUE	FALSE	22	100
520	Forelimb	FALSE	NA	NA	NA
521	Forelimb	TRUE	FALSE	22	100
522	Forelimb	TRUE	TRUE	22	100
523	Forelimb	TRUE	TRUE	22	100
524	Forelimb	TRUE	FALSE	22	100
525	Forelimb	TRUE	FALSE	22	100
526	Forelimb	TRUE	FALSE	22	100
527	Forelimb	TRUE	FALSE	22	100
528	Forelimb	TRUE	FALSE	22	100
529	Forelimb	TRUE	FALSE	22	100
530	Forelimb	TRUE	FALSE	22	100
531	Forelimb	TRUE	FALSE	22	100
532	Pelvic	TRUE	TRUE	22	100
533	Pelvic	TRUE	FALSE	22	100
534	Pelvic	TRUE	FALSE	22	100
535	Pelvic	TRUE	FALSE	22	100
536	Hindlimb	TRUE	TRUE	22	100
537	Hindlimb	TRUE	FALSE	22	100
538	Hindlimb	TRUE	FALSE	22	100
539	Hindlimb	TRUE	FALSE	22	100
540	Hindlimb	TRUE	TRUE	22	100
541	Hindlimb	TRUE	TRUE	22	100
542	Hindlimb	TRUE	FALSE	22	100
543	Hindlimb	TRUE	FALSE	22	100
544	Hindlimb	TRUE	TRUE	22	100
545	Hindlimb	TRUE	FALSE	22	100
546	Hindlimb	TRUE	TRUE	22	100
547	Hindlimb	TRUE	TRUE	22	100
548	Hindlimb	TRUE	FALSE	22	100
549	Hindlimb	TRUE	TRUE	22	100
550	Hindlimb	TRUE	TRUE	22	100
551	Hindlimb	TRUE	TRUE	22	100
552	Hindlimb	TRUE	TRUE	22	100
553	Hindlimb	TRUE	FALSE	22	100
554	Hindlimb	TRUE	TRUE	22	100
555	Hindlimb	TRUE	TRUE	22	100
556	Hindlimb	TRUE	FALSE	22	100
557	Hindlimb	TRUE	FALSE	22	100
558	Hindlimb	TRUE	FALSE	22	100
559	Hindlimb	TRUE	TRUE	22	100
560	Hindlimb	TRUE	FALSE	22	100
561	Hindlimb	TRUE	TRUE	22	100
562	Hindlimb	TRUE	FALSE	22	100
563	Hindlimb	TRUE	FALSE	22	100
564	Hindlimb	TRUE	TRUE	22	100
565	Hindlimb	TRUE	FALSE	22	100
566	Hindlimb	TRUE	TRUE	22	100
567	Hindlimb	TRUE	FALSE	22	100
568	Hindlimb	TRUE	FALSE	22	100
569	Hindlimb	TRUE	TRUE	22	100
570	Hindlimb	TRUE	FALSE	22	100
571	Hindlimb	TRUE	FALSE	22	100
572	Hindlimb	TRUE	FALSE	22	100
573	Hindlimb	TRUE	FALSE	22	100
574	Hindlimb	TRUE	FALSE	22	100
575	Hindlimb	TRUE	FALSE	22	100
576	Hindlimb	TRUE	FALSE	22	100
577	Hindlimb	TRUE	FALSE	22	100
578	Hindlimb	TRUE	FALSE	22	100
579	Hindlimb	TRUE	TRUE	22	100
580	Hindlimb	FALSE	NA	NA	NA
581	Hindlimb	TRUE	FALSE	22	100
582	Hindlimb	TRUE	FALSE	22	100
583	Hindlimb	TRUE	TRUE	22	100
584	Hindlimb	TRUE	FALSE	22	100
585	Hindlimb	TRUE	FALSE	22	100
586	Hindlimb	TRUE	FALSE	22	100
587	Hindlimb	TRUE	TRUE	22	100
588	Hindlimb	TRUE	TRUE	22	100
589	Hindlimb	TRUE	FALSE	22	100
590	Hindlimb	TRUE	TRUE	22	100
591	Hindlimb	TRUE	FALSE	22	100
592	Hindlimb	TRUE	FALSE	22	100
593	Hindlimb	TRUE	FALSE	22	100
594	Hindlimb	TRUE	FALSE	22	100
595	Hindlimb	TRUE	FALSE	22	100
596	Hindlimb	TRUE	FALSE	22	100
597	Hindlimb	TRUE	FALSE	22	100
598	Hindlimb	TRUE	TRUE	22	100
599	Hindlimb	TRUE	FALSE	22	100
600	Hindlimb	TRUE	TRUE	22	100
601	Hindlimb	TRUE	FALSE	22	100
602	Hindlimb	TRUE	FALSE	22	100
603	Hindlimb	TRUE	FALSE	22	100
604	Hindlimb	TRUE	FALSE	22	100
605	Hindlimb	TRUE	FALSE	22	100
606	Hindlimb	TRUE	FALSE	22	100
607	Soft	TRUE	TRUE	22	100
608	Soft	TRUE	FALSE	22	100
609	Soft	TRUE	TRUE	22	100
610	Soft	TRUE	TRUE	22	100
611	Soft	TRUE	FALSE	22	100
612	Soft	TRUE	FALSE	22	100
613	Soft	TRUE	FALSE	22	100
614	Soft	TRUE	FALSE	22	100
615	Soft	TRUE	FALSE	22	100
616	Soft	TRUE	FALSE	22	100
617	Soft	TRUE	FALSE	22	100
618	Soft	TRUE	FALSE	22	100
619	Soft	TRUE	TRUE	22	100
620	Soft	TRUE	FALSE	22	100
621	Soft	TRUE	FALSE	22	100
622	Soft	TRUE	FALSE	22	100
623	Soft	TRUE	FALSE	22	100
624	Soft	TRUE	FALSE	22	100
625	Soft	TRUE	FALSE	22	100
626	Soft	TRUE	FALSE	22	100
627	Soft	TRUE	FALSE	22	100
628	Soft	TRUE	TRUE	22	100
629	Soft	TRUE	FALSE	22	100
630	Soft	TRUE	FALSE	22	100
631	Soft	TRUE	TRUE	22	100
632	Soft	TRUE	TRUE	22	100
633	Soft	TRUE	TRUE	22	100
634	Soft	TRUE	FALSE	22	100
635	Soft	TRUE	FALSE	22	100
636	Soft	TRUE	FALSE	22	100
637	Soft	TRUE	FALSE	22	100
638	Soft	TRUE	FALSE	22	100
639	Soft	TRUE	FALSE	22	100
640	Soft	TRUE	FALSE	22	100
641	Soft	TRUE	FALSE	22	100
642	Soft	TRUE	FALSE	22	100
643	Soft	TRUE	FALSE	22	100
644	Soft	TRUE	FALSE	22	100
645	Soft	TRUE	FALSE	22	100
646	Soft	TRUE	FALSE	22	100
647	Soft	TRUE	FALSE	22	100
648	Soft	TRUE	FALSE	22	100
649	Soft	TRUE	FALSE	22	100
650	Soft	TRUE	FALSE	22	100
651	Soft	TRUE	TRUE	22	100
652	Soft	TRUE	FALSE	22	100
653	Soft	TRUE	FALSE	22	100
654	Soft	TRUE	FALSE	22	100
655	Soft	TRUE	FALSE	22	100
656	Soft	TRUE	FALSE	22	100
657	Soft	TRUE	FALSE	22	100
658	Soft	TRUE	TRUE	22	100
659	Soft	TRUE	FALSE	22	100
660	Soft	TRUE	TRUE	22	100
661	Soft	TRUE	FALSE	22	100
662	Soft	FALSE	NA	NA	NA
663	Soft	FALSE	NA	NA	NA
664	Soft	FALSE	NA	NA	NA
665	Soft	FALSE	NA	NA	NA
666	Soft	FALSE	NA	NA	NA
667	Soft	FALSE	NA	NA	NA
668	Soft	FALSE	NA	NA	NA
669	Soft	FALSE	NA	NA	NA
670	Soft	FALSE	NA	NA	NA
671	Soft	FALSE	NA	NA	NA
672	Soft	FALSE	NA	NA	NA
673	Soft	FALSE	NA	NA	NA
674	Soft	FALSE	NA	NA	NA
675	Soft	FALSE	NA	NA	NA
676	Soft	FALSE	NA	NA	NA
677	Soft	FALSE	NA	NA	NA
678	Soft	FALSE	NA	NA	NA
679	Soft	FALSE	NA	NA	NA
680	Soft	FALSE	NA	NA	NA
681	Soft	FALSE	NA	NA	NA
682	Soft	FALSE	NA	NA	NA
683	Soft	FALSE	NA	NA	NA
684	Soft	FALSE	NA	NA	NA
685	Soft	FALSE	NA	NA	NA
686	Soft	FALSE	NA	NA	NA
687	Soft	FALSE	NA	NA	NA
688	Soft	FALSE	NA	NA	NA
689	Soft	FALSE	NA	NA	NA
690	Soft	FALSE	NA	NA	NA
