# Supplementary material for: Dental characters used in phylogenetic analyses of mammals show higher rates of evolution, but not reduced independence
Source: PeerJ. 2020 Mar 24;8:e8744. doi: 10.7717/peerj.8744 (PMC7100591; doi:10.7717/peerj.8744)
Supplement: Supplemental Information 4 — (1) Nexus file of time calibrated tree from Eizirik et al. (2010), including only taxa for which morphological data was available (2) Character scores from Tomiya (2010), including only taxa present in the phylogeny (3) Details of characters from the Tomiya (2010) matrix [file peerj-08-8744-s004.zip › Supplementary Data 7.tre]

#NEXUS
[R-package APE, Fri Dec 06 13:18:55 2019]

BEGIN TAXA;
	DIMENSIONS NTAX = 12;
	TAXLABELS
		Nandinia
		Felis
		Civettictis
		Hyaenid
		Herpestes
		Canis
		Ursus
		Otariid
		Mephitis
		Ailurus
		Procyon
		Mustelid
	;
END;
BEGIN TREES;
	TRANSLATE
		1	Nandinia,
		2	Felis,
		3	Civettictis,
		4	Hyaenid,
		5	Herpestes,
		6	Canis,
		7	Ursus,
		8	Otariid,
		9	Mephitis,
		10	Ailurus,
		11	Procyon,
		12	Mustelid
	;
	TREE * UNTITLED = [&R] ((1:46.1,(2:39.8,(3:38.6,(4:33.3,5:33.3):5.3):1.2):6.3):15.4,(6:50.6,(7:44,(8:41.9,(9:33,(10:31,(11:28.2,12:28.2):2.8):2):8.9):2.1):6.6):10.9);
END;
