# Supplementary material for: Dental characters used in phylogenetic analyses of mammals show higher rates of evolution, but not reduced independence
Source: PeerJ. 2020 Mar 24;8:e8744. doi: 10.7717/peerj.8744 (PMC7100591; doi:10.7717/peerj.8744)
Supplement: Supplemental Information 4 — (1) Nexus file of time calibrated tree from Eizirik et al. (2010), including only taxa for which morphological data was available (2) Character scores from Tomiya (2010), including only taxa present in the phylogeny (3) Details of characters from the Tomiya (2010) matrix [file peerj-08-8744-s004.zip › Supplementary Data 9.xlsx]

## Sheet: carn_supple
Supplementary Data 9:
Details of the morphological characters from the Tomiya (2011) dataset (Carnivora)
"Partition" represents the morphological partition the character is assigned to
"Variable" indicates whether, after removing taxa not present in the molecular phylogeny, the character is still variable. If FALSE, the character was not used in any analyses.
"Binary" indicates whether the character has two states. If FALSE, the character could not be used in the analyses of character independence
"no. taxa" gives the number of taxa for which that character could be scored (after removing taxa not present in the molecular phylogeny)
"% taxa" give the proportion of taxa for which that character could be scored (after removing taxa not present in the molecular phylogeny). If less than 75%, that chaarcter was dropped from the analyses
	category	variable	binary	no. taxa	% taxa
1	Skull	TRUE	FALSE	12	100
2	Skull	FALSE	NA	NA	NA
3	Skull	TRUE	TRUE	12	100
4	Skull	TRUE	FALSE	12	100
5	Skull	TRUE	TRUE	12	100
6	Skull	TRUE	TRUE	12	100
7	Skull	TRUE	FALSE	12	100
8	Skull	TRUE	TRUE	12	100
9	Skull	TRUE	TRUE	12	100
10	Skull	TRUE	FALSE	12	100
11	Skull	TRUE	FALSE	12	100
12	Skull	TRUE	TRUE	12	100
13	Skull	TRUE	FALSE	12	100
14	Skull	TRUE	FALSE	12	100
15	Skull	TRUE	FALSE	12	100
16	Skull	TRUE	TRUE	12	100
17	Skull	TRUE	TRUE	12	100
18	Skull	TRUE	FALSE	12	100
19	Skull	TRUE	FALSE	12	100
20	Skull	FALSE	NA	NA	NA
21	Skull	FALSE	NA	NA	NA
22	Skull	TRUE	TRUE	12	100
23	Skull	TRUE	FALSE	12	100
24	Skull	TRUE	FALSE	12	100
25	Skull	TRUE	TRUE	12	100
26	Skull	TRUE	FALSE	12	100
27	Skull	TRUE	FALSE	12	100
28	Skull	TRUE	FALSE	12	100
29	Skull	TRUE	FALSE	12	100
30	Skull	FALSE	NA	NA	NA
31	Skull	TRUE	FALSE	12	100
32	Skull	FALSE	NA	NA	NA
33	Skull	TRUE	TRUE	12	100
34	Skull	TRUE	TRUE	12	100
35	Skull	TRUE	TRUE	12	100
36	Skull	TRUE	TRUE	12	100
37	Skull	TRUE	TRUE	12	100
38	Skull	TRUE	FALSE	12	100
39	Skull	TRUE	TRUE	12	100
40	Skull	TRUE	FALSE	12	100
41	Dentition	TRUE	FALSE	12	100
42	Dentition	TRUE	FALSE	12	100
43	Dentition	TRUE	FALSE	12	100
44	Dentition	TRUE	FALSE	12	100
45	Dentition	TRUE	FALSE	12	100
46	Dentition	TRUE	FALSE	12	100
47	Dentition	TRUE	FALSE	12	100
48	Dentition	TRUE	FALSE	12	100
49	Dentition	TRUE	FALSE	12	100
50	Dentition	TRUE	FALSE	12	100
51	Dentition	TRUE	FALSE	12	100
52	Dentition	FALSE	NA	NA	NA
53	Dentition	FALSE	NA	NA	NA
54	Dentition	TRUE	FALSE	12	100
55	Dentition	TRUE	FALSE	12	100
56	Dentition	TRUE	FALSE	12	100
57	Dentition	TRUE	TRUE	12	100
58	Dentition	TRUE	FALSE	12	100
59	Skull	TRUE	TRUE	12	100
60	Skull	TRUE	TRUE	12	100
61	Skull	TRUE	TRUE	12	100
62	Skull	TRUE	TRUE	12	100
63	Skull	TRUE	TRUE	12	100
64	Skull	TRUE	TRUE	12	100
65	Skull	FALSE	NA	NA	NA
66	Skull	TRUE	FALSE	12	100
67	Skull	TRUE	TRUE	12	100
68	Skull	TRUE	TRUE	12	100
69	Skull	TRUE	TRUE	12	100
70	Skull	TRUE	TRUE	12	100
71	Skull	TRUE	TRUE	12	100
72	Skull	TRUE	TRUE	12	100
73	Skull	TRUE	TRUE	12	100
74	Skull	TRUE	FALSE	12	100
75	Skull	TRUE	FALSE	12	100
76	Skull	TRUE	FALSE	12	100
77	Dentition	TRUE	TRUE	12	100
78	Dentition	TRUE	TRUE	12	100
79	Dentition	TRUE	TRUE	12	100
80	Dentition	TRUE	FALSE	12	100
81	Dentition	TRUE	FALSE	12	100
82	Dentition	TRUE	FALSE	12	100
83	Dentition	TRUE	TRUE	12	100
84	Dentition	TRUE	FALSE	12	100
85	Dentition	TRUE	TRUE	12	100
86	Dentition	TRUE	FALSE	12	100
87	Dentition	TRUE	TRUE	12	100
88	Pelvic	TRUE	TRUE	12	100
89	Pectoral	TRUE	TRUE	12	100
90	Vertebra	TRUE	TRUE	12	100
91	Forelimb	FALSE	NA	NA	NA
92	Hindlimb	TRUE	TRUE	12	100
93	Hindlimb	FALSE	NA	NA	NA
94	Soft	TRUE	TRUE	12	100
95	Soft	TRUE	TRUE	12	100
96	Soft	TRUE	TRUE	12	100
97	Soft	TRUE	TRUE	12	100
98	Soft	FALSE	NA	NA	NA
