# Supplementary material for: Dental characters used in phylogenetic analyses of mammals show higher rates of evolution, but not reduced independence
Source: PeerJ. 2020 Mar 24;8:e8744. doi: 10.7717/peerj.8744 (PMC7100591; doi:10.7717/peerj.8744)
Supplement: Supplemental Information 5 — (1) Nexus file of time calibrated tree from Perelman et al. (2011), including only taxa for which morphological data was available (2) Character scores from Ni et al. (2013), including only taxa present in the phylogeny (3) Details of characters from the Ni et al. (2013) matrix [file peerj-08-8744-s005.zip › Supplementary Data 10.tre]

#NEXUS
[R-package APE, Fri Dec 06 13:24:08 2019]

BEGIN TAXA;
	DIMENSIONS NTAX = 16;
	TAXLABELS
		Aotus
		Sanguinis
		Cebus
		Saimiri
		Ateles
		Cercocebus
		Cercopithecus
		Presbytis
		Tarsius
		Loris
		Nycticebus
		Galago
		Perodictius
		Lemur
		Lepilemur
		Daubentonia
	;
END;
BEGIN TREES;
	TRANSLATE
		1	Aotus,
		2	Sanguinis,
		3	Cebus,
		4	Saimiri,
		5	Ateles,
		6	Cercocebus,
		7	Cercopithecus,
		8	Presbytis,
		9	Tarsius,
		10	Loris,
		11	Nycticebus,
		12	Galago,
		13	Perodictius,
		14	Lemur,
		15	Lepilemur,
		16	Daubentonia
	;
	TREE * UNTITLED = [&R] ((((((1:15,2:15):1.6,(3:14.5,4:14.5):2.1):1.9,5:18.5):28.5,((6:14.1,7:14.1):6.7,8:20.8):26.2):23,9:70):4,((((10:25.3,11:25.3):10.7,12:36):4,13:40):26,((14:43,15:43):17,16:60):6):8);
END;
