# Supplementary material for: Dental characters used in phylogenetic analyses of mammals show higher rates of evolution, but not reduced independence
Source: PeerJ. 2020 Mar 24;8:e8744. doi: 10.7717/peerj.8744 (PMC7100591; doi:10.7717/peerj.8744)
Supplement: Supplemental Information 5 — (1) Nexus file of time calibrated tree from Perelman et al. (2011), including only taxa for which morphological data was available (2) Character scores from Ni et al. (2013), including only taxa present in the phylogeny (3) Details of characters from the Ni et al. (2013) matrix [file peerj-08-8744-s005.zip › Supplementary Data 11.csv]

Aotus	0	1	4	1	1	0	0	0	0	0	0	1	0	0	2	0	0	1	1	1	0	0	0	2	0	1	0	0	1	0	?	?	?	?	1	?	1	0	1	?	0	1	0	0	1	0	0	0	1
Ateles	0	1	4	0	1	0	0	0	0	0	0	1	0	0	0	0	0	0	1	1	0	0	1	2	0	0	0	0	1	0	?	?	?	?	1	?	1	1	1	?	0	1	0	0	1	1	0	1	1
Callicebus	0	1	3	1	0	0	0	0	0	1	0	1	1	1	2	0	0	1	1	0	0	0	0	1	2	1	1	1	0	0	?	?	?	?	1	?	1	0	0	?	0	1	0	0	1	1	0	1	1
Cebus	0	1	4	0	0	0	0	0	0	0	0	1	2	0	0	0	0	1	1	1	0	0	1	1	2	1	1	0	1	0	?	?	?	?	1	?	1	0	1	?	0	1	0	0	1	1	0	0	1
Cercocebus	0	2	4	0	0	0	0	0	0	0	0	0	0	0	2	2	0	0	1	0	0	0	1	2	1	0	0	0	1	0	?	?	?	?	1	?	1	0	2	?	0	1	1	0	1	0	0	0	1
Cercopithecus	0	2	4	0	0	0	0	0	0	0	0	0	0	0	2	2	0	0	1	0	0	0	1	2	0	0	0	0	1	0	?	?	?	?	1	?	1	0	1	?	0	1	1	0	1	0	0	0	1
Daubentonia	0	2	5	0	1	0	0	0	0	0	0	0	0	0	1	0	0	0	0	0	0	1	?	?	?	?	?	?	?	?	?	?	?	?	1	?	1	2	?	?	1	?	?	?	?	?	?	?	?
Galago	0	0	1	1	2	0	0	0	0	0	0	0	0	0	2	0	0	2	4	0	0	0	0	1	0	1	0	0	1	0	?	?	?	?	1	?	1	1	1	?	0	1	1	0	1	0	0	1	1
Lemur	0	0	3	0	2	0	0	0	0	0	0	0	0	0	2	0	0	2	4	0	0	0	0	1	0	0	0	0	1	0	?	?	?	?	1	?	1	1	1	?	0	1	1	0	1	0	0	0	1
Lepilemur	1	?	?	?	?	?	?	?	?	?	?	?	?	?	?	?	?	?	?	?	?	1	?	?	?	?	?	?	?	?	?	?	?	?	1	?	1	?	?	?	0	1	1	0	1	0	0	0	1
Loris	0	0	1	1	2	0	0	0	0	0	0	0	0	0	2	0	0	2	4	0	0	0	0	0	0	1	0	0	1	0	?	?	?	?	1	?	1	0	0	?	0	1	1	0	1	0	0	1	1
Nycticebus	0	0	0	1	2	0	0	0	0	0	0	1	0	0	2	0	0	2	4	0	0	1	?	?	?	?	?	?	?	?	?	?	?	?	1	?	1	1	?	?	0	1	1	0	1	0	0	1	1
Perodicticus	0	0	1	1	2	0	0	0	0	0	0	1	0	0	2	0	0	2	4	0	0	0	0	1	0	1	0	0	1	0	?	?	?	?	1	?	1	0	0	?	0	1	1	0	1	0	0	1	1
Presbytis	0	1	4	0	1	0	0	0	0	0	0	1	2	1	2	2	0	1	1	0	0	0	1	1	2	1	0	0	1	0	?	?	?	?	1	?	1	0	1	?	0	1	1	0	1	0	0	0	1
Saguinus	0	1	3	0	1	0	0	0	0	0	0	0	0	0	0	1	0	1	1	0	0	0	1	2	2	1	0	0	1	0	?	?	?	?	1	?	1	0	1	?	0	1	0	0	1	0	0	0	1
Saimiri	0	1	4	0	1	0	0	0	0	1	0	1	0	1	0	0	0	1	1	1	0	0	1	1	2	1	1	1	1	0	?	?	?	?	1	?	1	0	1	?	0	1	0	0	1	0	0	1	1
Tarsius	0	2	1	1	0	0	0	0	0	0	1	1	0	0	2	0	0	1	0	0	0	0	0	2	0	1	0	0	1	1	?	?	?	?	1	?	1	0	1	?	0	1	0	0	1	1	1	1	1
[truncated: 1,178 more columns]
