# Supplementary material for: Dental characters used in phylogenetic analyses of mammals show higher rates of evolution, but not reduced independence
Source: PeerJ. 2020 Mar 24;8:e8744. doi: 10.7717/peerj.8744 (PMC7100591; doi:10.7717/peerj.8744)
Supplement: Supplemental Information 5 — (1) Nexus file of time calibrated tree from Perelman et al. (2011), including only taxa for which morphological data was available (2) Character scores from Ni et al. (2013), including only taxa present in the phylogeny (3) Details of characters from the Ni et al. (2013) matrix [file peerj-08-8744-s005.zip › Supplementary Data 12.xlsx]

## Sheet: primate_character_details
Supplementary Data 3:
Details of the morphological characters from the Ni et al. (2011) dataset (Primates)
"Partition" represents the morphological partition the character is assigned to
"Variable" indicates whether, after removing taxa not present in the molecular phylogeny, the character is still variable. If FALSE, the character was not used in any analyses.
"Binary" indicates whether the character has two states. If FALSE, the character could not be used in the analyses of character independence
"no. taxa" gives the number of taxa for which that character could be scored (after removing taxa not present in the molecular phylogeny)
"% taxa" give the proportion of taxa for which that character could be scored (after removing taxa not present in the molecular phylogeny). If less than 75%, that chaarcter was dropped from the analyses
	category	variable	binary	no. taxa	% taxa
1	Dentition	TRUE	TRUE	16	100
2	Dentition	TRUE	FALSE	16	100
3	Dentition	TRUE	FALSE	16	100
4	Dentition	TRUE	FALSE	16	100
5	Dentition	TRUE	FALSE	16	100
6	Dentition	TRUE	TRUE	16	100
7	Dentition	TRUE	TRUE	16	100
8	Dentition	TRUE	TRUE	16	100
9	Dentition	TRUE	TRUE	16	100
10	Dentition	TRUE	FALSE	16	100
11	Dentition	TRUE	FALSE	16	100
12	Dentition	TRUE	FALSE	16	100
13	Dentition	TRUE	FALSE	16	100
14	Dentition	TRUE	FALSE	16	100
15	Dentition	TRUE	FALSE	16	100
16	Dentition	TRUE	FALSE	16	100
17	Dentition	TRUE	TRUE	16	100
18	Dentition	TRUE	FALSE	16	100
19	Dentition	TRUE	FALSE	16	100
20	Dentition	TRUE	FALSE	16	100
21	Dentition	TRUE	TRUE	16	100
22	Dentition	TRUE	TRUE	16	100
23	Dentition	TRUE	FALSE	16	100
24	Dentition	TRUE	FALSE	16	100
25	Dentition	TRUE	FALSE	16	100
26	Dentition	TRUE	FALSE	16	100
27	Dentition	TRUE	FALSE	16	100
28	Dentition	TRUE	FALSE	16	100
29	Dentition	TRUE	TRUE	16	100
30	Dentition	TRUE	FALSE	16	100
31	Dentition	FALSE	NA	NA	NA
32	Dentition	FALSE	NA	NA	NA
33	Dentition	FALSE	NA	NA	NA
34	Dentition	FALSE	NA	NA	NA
35	Dentition	FALSE	NA	NA	NA
36	Dentition	FALSE	NA	NA	NA
37	Dentition	FALSE	NA	NA	NA
38	Dentition	TRUE	FALSE	16	100
39	Dentition	TRUE	FALSE	16	100
40	Dentition	FALSE	NA	NA	NA
41	Dentition	TRUE	TRUE	16	100
42	Dentition	TRUE	TRUE	16	100
43	Dentition	TRUE	FALSE	16	100
44	Dentition	TRUE	TRUE	16	100
45	Dentition	TRUE	TRUE	16	100
46	Dentition	TRUE	FALSE	16	100
47	Dentition	TRUE	FALSE	16	100
48	Dentition	TRUE	FALSE	16	100
49	Dentition	TRUE	TRUE	16	100
50	Dentition	TRUE	FALSE	16	100
51	Dentition	TRUE	FALSE	16	100
52	Dentition	TRUE	FALSE	16	100
53	Dentition	TRUE	FALSE	16	100
54	Dentition	TRUE	FALSE	16	100
55	Dentition	TRUE	TRUE	16	100
56	Dentition	FALSE	NA	NA	NA
57	Dentition	FALSE	NA	NA	NA
58	Dentition	FALSE	NA	NA	NA
59	Dentition	TRUE	TRUE	16	100
60	Dentition	TRUE	FALSE	16	100
61	Dentition	TRUE	FALSE	16	100
62	Dentition	TRUE	FALSE	16	100
63	Dentition	TRUE	FALSE	16	100
64	Dentition	TRUE	FALSE	16	100
65	Dentition	TRUE	FALSE	16	100
66	Dentition	TRUE	TRUE	16	100
67	Dentition	TRUE	TRUE	16	100
68	Dentition	TRUE	FALSE	16	100
69	Dentition	TRUE	FALSE	16	100
70	Dentition	TRUE	TRUE	16	100
71	Dentition	TRUE	FALSE	16	100
72	Dentition	TRUE	FALSE	16	100
73	Dentition	TRUE	FALSE	16	100
74	Dentition	TRUE	FALSE	16	100
75	Dentition	TRUE	TRUE	16	100
76	Dentition	TRUE	TRUE	16	100
77	Dentition	TRUE	FALSE	16	100
78	Dentition	TRUE	TRUE	16	100
79	Dentition	TRUE	FALSE	16	100
80	Dentition	TRUE	TRUE	16	100
81	Dentition	TRUE	FALSE	16	100
82	Dentition	TRUE	FALSE	16	100
83	Dentition	TRUE	FALSE	16	100
84	Dentition	TRUE	FALSE	16	100
85	Dentition	TRUE	TRUE	16	100
86	Dentition	TRUE	FALSE	16	100
87	Dentition	TRUE	FALSE	16	100
88	Dentition	TRUE	FALSE	16	100
89	Dentition	TRUE	FALSE	16	100
90	Dentition	TRUE	TRUE	16	100
91	Dentition	TRUE	TRUE	16	100
92	Dentition	TRUE	TRUE	16	100
93	Dentition	TRUE	TRUE	16	100
94	Dentition	TRUE	TRUE	16	100
95	Dentition	TRUE	TRUE	16	100
96	Dentition	TRUE	FALSE	16	100
97	Dentition	TRUE	FALSE	16	100
98	Dentition	TRUE	FALSE	16	100
99	Dentition	TRUE	FALSE	16	100
100	Dentition	TRUE	FALSE	16	100
101	Dentition	TRUE	FALSE	16	100
102	Dentition	TRUE	FALSE	16	100
103	Dentition	TRUE	TRUE	16	100
104	Dentition	TRUE	TRUE	16	100
105	Dentition	TRUE	TRUE	16	100
106	Dentition	TRUE	TRUE	16	100
107	Dentition	TRUE	FALSE	16	100
108	Dentition	TRUE	TRUE	16	100
109	Dentition	TRUE	TRUE	16	100
110	Dentition	TRUE	TRUE	16	100
111	Dentition	FALSE	NA	NA	NA
112	Dentition	FALSE	NA	NA	NA
113	Dentition	FALSE	NA	NA	NA
114	Dentition	FALSE	NA	NA	NA
115	Dentition	FALSE	NA	NA	NA
116	Dentition	FALSE	NA	NA	NA
117	Dentition	TRUE	TRUE	16	100
118	Dentition	TRUE	TRUE	16	100
119	Dentition	TRUE	FALSE	16	100
120	Dentition	TRUE	FALSE	16	100
121	Dentition	TRUE	TRUE	16	100
122	Dentition	TRUE	FALSE	16	100
123	Dentition	TRUE	FALSE	16	100
124	Dentition	TRUE	FALSE	16	100
125	Dentition	TRUE	FALSE	16	100
126	Dentition	TRUE	TRUE	16	100
127	Dentition	TRUE	TRUE	16	100
128	Dentition	TRUE	TRUE	16	100
129	Dentition	TRUE	TRUE	16	100
130	Dentition	TRUE	TRUE	16	100
131	Dentition	TRUE	TRUE	16	100
132	Dentition	FALSE	NA	NA	NA
133	Dentition	TRUE	TRUE	16	100
134	Dentition	TRUE	FALSE	16	100
135	Dentition	TRUE	TRUE	16	100
136	Dentition	TRUE	FALSE	16	100
137	Dentition	TRUE	FALSE	16	100
138	Dentition	FALSE	NA	NA	NA
139	Dentition	FALSE	NA	NA	NA
140	Dentition	TRUE	FALSE	16	100
141	Dentition	TRUE	TRUE	16	100
142	Dentition	FALSE	NA	NA	NA
143	Dentition	FALSE	NA	NA	NA
144	Dentition	FALSE	NA	NA	NA
145	Dentition	FALSE	NA	NA	NA
146	Dentition	FALSE	NA	NA	NA
147	Dentition	TRUE	FALSE	16	100
148	Dentition	TRUE	FALSE	16	100
149	Dentition	TRUE	TRUE	16	100
150	Dentition	TRUE	TRUE	16	100
151	Dentition	TRUE	TRUE	16	100
152	Dentition	TRUE	FALSE	16	100
153	Dentition	TRUE	TRUE	16	100
154	Dentition	FALSE	NA	NA	NA
155	Dentition	TRUE	TRUE	16	100
156	Dentition	TRUE	TRUE	16	100
157	Dentition	FALSE	NA	NA	NA
158	Dentition	FALSE	NA	NA	NA
159	Dentition	TRUE	FALSE	16	100
160	Dentition	TRUE	TRUE	16	100
161	Dentition	TRUE	TRUE	16	100
162	Dentition	TRUE	TRUE	16	100
163	Dentition	TRUE	TRUE	16	100
164	Dentition	TRUE	TRUE	16	100
165	Dentition	TRUE	TRUE	16	100
166	Dentition	FALSE	NA	NA	NA
167	Dentition	FALSE	NA	NA	NA
168	Dentition	TRUE	TRUE	16	100
169	Dentition	TRUE	TRUE	16	100
170	Dentition	TRUE	FALSE	16	100
171	Dentition	TRUE	TRUE	16	100
172	Dentition	FALSE	NA	NA	NA
173	Dentition	TRUE	FALSE	16	100
174	Dentition	FALSE	NA	NA	NA
175	Dentition	TRUE	FALSE	16	100
176	Dentition	TRUE	FALSE	16	100
177	Dentition	TRUE	FALSE	16	100
178	Dentition	FALSE	NA	NA	NA
179	Dentition	FALSE	NA	NA	NA
180	Dentition	TRUE	FALSE	16	100
181	Dentition	TRUE	FALSE	16	100
182	Dentition	TRUE	TRUE	16	100
183	Dentition	FALSE	NA	NA	NA
184	Dentition	TRUE	FALSE	16	100
185	Dentition	FALSE	NA	NA	NA
186	Dentition	FALSE	NA	NA	NA
187	Dentition	TRUE	TRUE	16	100
188	Dentition	TRUE	TRUE	16	100
189	Dentition	TRUE	FALSE	16	100
190	Dentition	TRUE	TRUE	16	100
191	Dentition	TRUE	FALSE	16	100
192	Dentition	TRUE	FALSE	16	100
193	Dentition	TRUE	TRUE	16	100
194	Dentition	TRUE	FALSE	16	100
195	Dentition	TRUE	TRUE	16	100
196	Dentition	FALSE	NA	NA	NA
197	Dentition	FALSE	NA	NA	NA
198	Dentition	TRUE	FALSE	16	100
199	Dentition	TRUE	TRUE	16	100
200	Dentition	FALSE	NA	NA	NA
201	Dentition	TRUE	TRUE	16	100
202	Dentition	FALSE	NA	NA	NA
203	Dentition	FALSE	NA	NA	NA
204	Dentition	TRUE	TRUE	16	100
205	Dentition	FALSE	NA	NA	NA
206	Dentition	FALSE	NA	NA	NA
207	Dentition	TRUE	TRUE	16	100
208	Dentition	TRUE	TRUE	16	100
209	Dentition	TRUE	FALSE	16	100
210	Dentition	TRUE	FALSE	16	100
211	Dentition	TRUE	FALSE	16	100
212	Dentition	TRUE	TRUE	16	100
213	Dentition	TRUE	FALSE	16	100
214	Dentition	TRUE	FALSE	16	100
215	Dentition	TRUE	TRUE	16	100
216	Dentition	TRUE	TRUE	16	100
217	Dentition	TRUE	FALSE	16	100
218	Dentition	TRUE	FALSE	16	100
219	Dentition	TRUE	FALSE	16	100
220	Dentition	TRUE	FALSE	16	100
221	Dentition	TRUE	TRUE	16	100
222	Dentition	TRUE	TRUE	16	100
223	Dentition	TRUE	FALSE	16	100
224	Dentition	TRUE	FALSE	16	100
225	Dentition	TRUE	TRUE	16	100
226	Dentition	FALSE	NA	NA	NA
227	Dentition	TRUE	TRUE	16	100
228	Dentition	TRUE	FALSE	16	100
229	Dentition	TRUE	FALSE	16	100
230	Dentition	TRUE	TRUE	16	100
231	Dentition	TRUE	FALSE	16	100
232	Dentition	FALSE	NA	NA	NA
233	Dentition	FALSE	NA	NA	NA
234	Dentition	FALSE	NA	NA	NA
235	Dentition	FALSE	NA	NA	NA
236	Dentition	FALSE	NA	NA	NA
237	Dentition	FALSE	NA	NA	NA
238	Dentition	FALSE	NA	NA	NA
239	Dentition	FALSE	NA	NA	NA
240	Dentition	FALSE	NA	NA	NA
241	Dentition	FALSE	NA	NA	NA
242	Dentition	TRUE	TRUE	16	100
243	Dentition	TRUE	FALSE	16	100
244	Dentition	TRUE	FALSE	16	100
245	Dentition	TRUE	FALSE	16	100
246	Dentition	TRUE	FALSE	16	100
247	Dentition	TRUE	TRUE	16	100
248	Dentition	TRUE	TRUE	16	100
249	Dentition	TRUE	FALSE	16	100
250	Dentition	TRUE	TRUE	16	100
251	Dentition	TRUE	FALSE	16	100
252	Dentition	TRUE	FALSE	16	100
253	Dentition	TRUE	FALSE	16	100
254	Dentition	TRUE	FALSE	16	100
255	Dentition	TRUE	FALSE	16	100
256	Dentition	TRUE	FALSE	16	100
257	Dentition	TRUE	TRUE	16	100
258	Dentition	TRUE	TRUE	16	100
259	Dentition	TRUE	TRUE	16	100
260	Dentition	FALSE	NA	NA	NA
261	Dentition	TRUE	TRUE	16	100
262	Dentition	TRUE	TRUE	16	100
263	Dentition	TRUE	TRUE	16	100
264	Dentition	TRUE	TRUE	16	100
265	Dentition	FALSE	NA	NA	NA
266	Dentition	FALSE	NA	NA	NA
267	Dentition	TRUE	FALSE	16	100
268	Dentition	TRUE	TRUE	16	100
269	Dentition	TRUE	FALSE	16	100
270	Dentition	FALSE	NA	NA	NA
271	Dentition	FALSE	NA	NA	NA
272	Dentition	TRUE	TRUE	16	100
273	Dentition	TRUE	FALSE	16	100
274	Dentition	TRUE	FALSE	16	100
275	Dentition	TRUE	FALSE	16	100
276	Dentition	TRUE	TRUE	16	100
277	Dentition	TRUE	TRUE	16	100
278	Dentition	TRUE	TRUE	16	100
279	Dentition	TRUE	FALSE	16	100
280	Dentition	TRUE	TRUE	16	100
281	Dentition	TRUE	TRUE	16	100
282	Dentition	TRUE	TRUE	16	100
283	Dentition	TRUE	TRUE	16	100
284	Dentition	TRUE	FALSE	16	100
285	Dentition	TRUE	FALSE	16	100
286	Dentition	TRUE	FALSE	16	100
287	Dentition	TRUE	FALSE	16	100
288	Dentition	TRUE	FALSE	16	100
289	Dentition	TRUE	TRUE	16	100
290	Dentition	FALSE	NA	NA	NA
291	Dentition	TRUE	TRUE	16	100
292	Dentition	TRUE	FALSE	16	100
293	Dentition	TRUE	TRUE	16	100
294	Dentition	TRUE	TRUE	16	100
295	Dentition	TRUE	FALSE	16	100
296	Dentition	TRUE	FALSE	16	100
297	Dentition	TRUE	FALSE	16	100
298	Dentition	TRUE	FALSE	16	100
299	Dentition	TRUE	FALSE	16	100
300	Dentition	TRUE	FALSE	16	100
301	Dentition	TRUE	FALSE	16	100
302	Dentition	TRUE	FALSE	16	100
303	Dentition	TRUE	TRUE	16	100
304	Dentition	TRUE	FALSE	16	100
305	Dentition	TRUE	FALSE	16	100
306	Dentition	TRUE	TRUE	16	100
307	Dentition	FALSE	NA	NA	NA
308	Dentition	FALSE	NA	NA	NA
309	Dentition	FALSE	NA	NA	NA
310	Dentition	FALSE	NA	NA	NA
311	Dentition	FALSE	NA	NA	NA
312	Dentition	TRUE	TRUE	16	100
313	Dentition	TRUE	FALSE	16	100
314	Dentition	TRUE	FALSE	16	100
315	Dentition	TRUE	FALSE	16	100
316	Dentition	TRUE	FALSE	16	100
317	Dentition	TRUE	FALSE	16	100
318	Dentition	TRUE	FALSE	16	100
319	Dentition	TRUE	FALSE	16	100
320	Dentition	TRUE	TRUE	16	100
321	Dentition	TRUE	FALSE	16	100
322	Dentition	TRUE	FALSE	16	100
323	Dentition	TRUE	FALSE	16	100
324	Dentition	TRUE	FALSE	16	100
325	Dentition	TRUE	FALSE	16	100
326	Dentition	TRUE	FALSE	16	100
327	Dentition	TRUE	TRUE	16	100
328	Dentition	TRUE	FALSE	16	100
329	Dentition	TRUE	FALSE	16	100
330	Dentition	TRUE	FALSE	16	100
331	Dentition	TRUE	TRUE	16	100
332	Dentition	TRUE	TRUE	16	100
333	Dentition	TRUE	FALSE	16	100
334	Dentition	TRUE	FALSE	16	100
335	Dentition	TRUE	FALSE	16	100
336	Dentition	TRUE	FALSE	16	100
337	Dentition	TRUE	FALSE	16	100
338	Dentition	TRUE	FALSE	16	100
339	Dentition	TRUE	FALSE	16	100
340	Dentition	TRUE	TRUE	16	100
341	Dentition	TRUE	TRUE	16	100
342	Dentition	TRUE	FALSE	16	100
343	Dentition	TRUE	TRUE	16	100
344	Dentition	TRUE	FALSE	16	100
345	Dentition	TRUE	FALSE	16	100
346	Dentition	TRUE	FALSE	16	100
347	Dentition	TRUE	FALSE	16	100
348	Dentition	TRUE	FALSE	16	100
349	Dentition	TRUE	FALSE	16	100
350	Dentition	TRUE	TRUE	16	100
351	Dentition	TRUE	FALSE	16	100
352	Dentition	TRUE	FALSE	16	100
353	Dentition	TRUE	FALSE	16	100
354	Dentition	TRUE	FALSE	16	100
355	Dentition	TRUE	FALSE	16	100
356	Dentition	TRUE	FALSE	16	100
357	Dentition	TRUE	TRUE	16	100
358	Dentition	TRUE	FALSE	16	100
359	Dentition	TRUE	FALSE	16	100
360	Dentition	TRUE	FALSE	16	100
361	Dentition	TRUE	FALSE	16	100
362	Dentition	TRUE	TRUE	16	100
363	Dentition	TRUE	TRUE	16	100
364	Dentition	TRUE	FALSE	16	100
365	Dentition	TRUE	FALSE	16	100
366	Dentition	TRUE	FALSE	16	100
367	Dentition	TRUE	TRUE	16	100
368	Dentition	TRUE	FALSE	16	100
369	Dentition	TRUE	FALSE	16	100
370	Dentition	TRUE	FALSE	16	100
371	Dentition	TRUE	FALSE	16	100
372	Dentition	TRUE	TRUE	16	100
373	Dentition	TRUE	FALSE	16	100
374	Dentition	TRUE	FALSE	16	100
375	Dentition	TRUE	FALSE	16	100
376	Dentition	TRUE	FALSE	16	100
377	Dentition	TRUE	FALSE	16	100
378	Dentition	TRUE	FALSE	16	100
379	Dentition	TRUE	TRUE	16	100
380	Dentition	TRUE	TRUE	16	100
381	Dentition	TRUE	TRUE	16	100
382	Dentition	TRUE	TRUE	16	100
383	Dentition	TRUE	FALSE	16	100
384	Dentition	TRUE	FALSE	16	100
385	Dentition	TRUE	TRUE	16	100
386	Dentition	TRUE	TRUE	16	100
387	Dentition	TRUE	FALSE	16	100
388	Dentition	TRUE	FALSE	16	100
389	Dentition	TRUE	FALSE	16	100
390	Dentition	TRUE	FALSE	16	100
391	Dentition	TRUE	FALSE	16	100
392	Dentition	TRUE	FALSE	16	100
393	Dentition	TRUE	TRUE	16	100
394	Dentition	TRUE	TRUE	16	100
395	Dentition	TRUE	TRUE	16	100
396	Dentition	TRUE	TRUE	16	100
397	Dentition	TRUE	TRUE	16	100
398	Dentition	TRUE	TRUE	16	100
399	Dentition	TRUE	FALSE	16	100
400	Dentition	TRUE	FALSE	16	100
401	Dentition	TRUE	FALSE	16	100
402	Dentition	TRUE	FALSE	16	100
403	Dentition	TRUE	FALSE	16	100
404	Dentition	TRUE	FALSE	16	100
405	Dentition	FALSE	NA	NA	NA
406	Dentition	TRUE	FALSE	16	100
407	Dentition	TRUE	FALSE	16	100
408	Dentition	TRUE	FALSE	16	100
409	Dentition	TRUE	TRUE	16	100
410	Dentition	TRUE	TRUE	16	100
411	Dentition	TRUE	TRUE	16	100
412	Dentition	TRUE	FALSE	16	100
413	Dentition	TRUE	FALSE	16	100
414	Dentition	FALSE	NA	NA	NA
415	Dentition	TRUE	TRUE	16	100
416	Dentition	TRUE	TRUE	16	100
417	Dentition	TRUE	FALSE	16	100
418	Dentition	TRUE	TRUE	16	100
419	Dentition	FALSE	NA	NA	NA
420	Dentition	TRUE	FALSE	16	100
421	Dentition	TRUE	TRUE	16	100
422	Dentition	FALSE	NA	NA	NA
423	Dentition	TRUE	FALSE	16	100
424	Dentition	TRUE	TRUE	16	100
425	Dentition	TRUE	FALSE	16	100
426	Dentition	FALSE	NA	NA	NA
427	Dentition	TRUE	FALSE	16	100
428	Dentition	FALSE	NA	NA	NA
429	Dentition	TRUE	FALSE	16	100
430	Dentition	TRUE	FALSE	16	100
431	Dentition	TRUE	FALSE	16	100
432	Dentition	FALSE	NA	NA	NA
433	Dentition	TRUE	FALSE	16	100
434	Dentition	TRUE	FALSE	16	100
435	Dentition	TRUE	FALSE	16	100
436	Dentition	TRUE	TRUE	16	100
437	Dentition	TRUE	TRUE	16	100
438	Dentition	TRUE	TRUE	16	100
439	Dentition	TRUE	FALSE	16	100
440	Dentition	TRUE	TRUE	16	100
441	Dentition	TRUE	TRUE	16	100
442	Dentition	TRUE	FALSE	16	100
443	Dentition	TRUE	TRUE	16	100
444	Dentition	FALSE	NA	NA	NA
445	Dentition	TRUE	TRUE	16	100
446	Dentition	TRUE	TRUE	16	100
447	Dentition	TRUE	FALSE	16	100
448	Dentition	TRUE	FALSE	16	100
449	Dentition	FALSE	NA	NA	NA
450	Dentition	FALSE	NA	NA	NA
451	Dentition	FALSE	NA	NA	NA
452	Dentition	TRUE	TRUE	16	100
453	Dentition	TRUE	FALSE	16	100
454	Dentition	TRUE	FALSE	16	100
455	Dentition	TRUE	FALSE	16	100
456	Dentition	TRUE	FALSE	16	100
457	Dentition	TRUE	FALSE	16	100
458	Dentition	TRUE	FALSE	16	100
459	Dentition	TRUE	FALSE	16	100
460	Dentition	TRUE	FALSE	16	100
461	Dentition	TRUE	TRUE	16	100
462	Dentition	TRUE	TRUE	16	100
463	Dentition	TRUE	TRUE	16	100
464	Dentition	TRUE	FALSE	16	100
465	Dentition	TRUE	FALSE	16	100
466	Dentition	TRUE	TRUE	16	100
467	Dentition	TRUE	FALSE	16	100
468	Dentition	TRUE	TRUE	16	100
469	Dentition	TRUE	FALSE	16	100
470	Dentition	TRUE	TRUE	16	100
471	Dentition	TRUE	TRUE	16	100
472	Dentition	TRUE	TRUE	16	100
473	Dentition	TRUE	FALSE	16	100
474	Dentition	TRUE	FALSE	16	100
475	Dentition	TRUE	FALSE	16	100
476	Dentition	TRUE	TRUE	16	100
477	Dentition	TRUE	FALSE	16	100
478	Dentition	TRUE	TRUE	16	100
479	Dentition	TRUE	TRUE	16	100
480	Dentition	TRUE	FALSE	16	100
481	Dentition	TRUE	FALSE	16	100
482	Dentition	TRUE	FALSE	16	100
483	Dentition	TRUE	FALSE	16	100
484	Dentition	TRUE	TRUE	16	100
485	Dentition	FALSE	NA	NA	NA
486	Dentition	FALSE	NA	NA	NA
487	Dentition	TRUE	TRUE	16	100
488	Dentition	TRUE	FALSE	16	100
489	Dentition	FALSE	NA	NA	NA
490	Dentition	TRUE	TRUE	16	100
491	Dentition	FALSE	NA	NA	NA
492	Dentition	TRUE	TRUE	16	100
493	Dentition	TRUE	FALSE	16	100
494	Dentition	FALSE	NA	NA	NA
495	Dentition	TRUE	TRUE	16	100
496	Dentition	FALSE	NA	NA	NA
497	Dentition	TRUE	FALSE	16	100
498	Dentition	FALSE	NA	NA	NA
499	Dentition	FALSE	NA	NA	NA
500	Dentition	TRUE	TRUE	16	100
501	Dentition	TRUE	TRUE	16	100
502	Dentition	FALSE	NA	NA	NA
503	Dentition	TRUE	TRUE	16	100
504	Dentition	TRUE	FALSE	16	100
505	Dentition	TRUE	FALSE	16	100
506	Dentition	TRUE	FALSE	16	100
507	Dentition	TRUE	TRUE	16	100
508	Dentition	FALSE	NA	NA	NA
509	Dentition	FALSE	NA	NA	NA
510	Dentition	TRUE	TRUE	16	100
511	Skull	TRUE	FALSE	16	100
512	Skull	TRUE	TRUE	16	100
513	Skull	TRUE	FALSE	16	100
514	Skull	TRUE	FALSE	16	100
515	Skull	TRUE	FALSE	16	100
516	Skull	TRUE	FALSE	16	100
517	Skull	TRUE	TRUE	16	100
518	Skull	TRUE	TRUE	16	100
519	Skull	TRUE	TRUE	16	100
520	Skull	TRUE	TRUE	16	100
521	Skull	FALSE	NA	NA	NA
522	Skull	FALSE	NA	NA	NA
523	Skull	TRUE	FALSE	16	100
524	Skull	TRUE	TRUE	16	100
525	Skull	TRUE	TRUE	16	100
526	Skull	TRUE	FALSE	16	100
527	Skull	TRUE	TRUE	16	100
528	Skull	TRUE	FALSE	16	100
529	Skull	TRUE	TRUE	16	100
530	Skull	FALSE	NA	NA	NA
531	Skull	FALSE	NA	NA	NA
532	Skull	TRUE	TRUE	16	100
533	Skull	TRUE	TRUE	16	100
534	Skull	TRUE	TRUE	16	100
535	Skull	TRUE	FALSE	16	100
536	Skull	TRUE	FALSE	16	100
537	Skull	TRUE	FALSE	16	100
538	Skull	TRUE	TRUE	16	100
539	Skull	TRUE	TRUE	16	100
540	Skull	TRUE	TRUE	16	100
541	Skull	FALSE	NA	NA	NA
542	Skull	TRUE	TRUE	16	100
543	Skull	FALSE	NA	NA	NA
544	Skull	FALSE	NA	NA	NA
545	Skull	TRUE	FALSE	16	100
546	Skull	TRUE	TRUE	16	100
547	Skull	FALSE	NA	NA	NA
548	Skull	TRUE	TRUE	16	100
549	Skull	FALSE	NA	NA	NA
550	Skull	FALSE	NA	NA	NA
551	Skull	FALSE	NA	NA	NA
552	Skull	FALSE	NA	NA	NA
553	Skull	TRUE	TRUE	16	100
554	Skull	TRUE	FALSE	16	100
555	Skull	TRUE	TRUE	16	100
556	Skull	FALSE	NA	NA	NA
557	Skull	FALSE	NA	NA	NA
558	Skull	TRUE	TRUE	16	100
559	Skull	TRUE	TRUE	16	100
560	Skull	TRUE	TRUE	16	100
561	Skull	TRUE	FALSE	16	100
562	Skull	TRUE	TRUE	16	100
563	Skull	TRUE	TRUE	16	100
564	Skull	TRUE	TRUE	16	100
565	Skull	TRUE	TRUE	16	100
566	Skull	TRUE	FALSE	16	100
567	Skull	TRUE	FALSE	16	100
568	Skull	TRUE	TRUE	16	100
569	Skull	TRUE	FALSE	16	100
570	Skull	TRUE	TRUE	16	100
571	Skull	TRUE	TRUE	16	100
572	Skull	TRUE	FALSE	16	100
573	Skull	FALSE	NA	NA	NA
574	Skull	TRUE	FALSE	16	100
575	Skull	TRUE	FALSE	16	100
576	Skull	TRUE	FALSE	16	100
577	Skull	TRUE	FALSE	16	100
578	Skull	TRUE	TRUE	16	100
579	Skull	TRUE	TRUE	16	100
580	Skull	TRUE	FALSE	16	100
581	Skull	TRUE	TRUE	16	100
582	Skull	TRUE	TRUE	16	100
583	Skull	FALSE	NA	NA	NA
584	Skull	TRUE	FALSE	16	100
585	Skull	TRUE	FALSE	16	100
586	Skull	TRUE	FALSE	16	100
587	Skull	TRUE	TRUE	16	100
588	Skull	TRUE	FALSE	16	100
589	Skull	TRUE	FALSE	16	100
590	Skull	TRUE	FALSE	16	100
591	Skull	TRUE	FALSE	16	100
592	Skull	TRUE	TRUE	16	100
593	Skull	TRUE	TRUE	16	100
594	Skull	TRUE	TRUE	16	100
595	Skull	TRUE	FALSE	16	100
596	Skull	TRUE	TRUE	16	100
597	Skull	TRUE	FALSE	16	100
598	Skull	TRUE	FALSE	16	100
599	Skull	TRUE	TRUE	16	100
600	Skull	TRUE	TRUE	16	100
601	Skull	TRUE	TRUE	16	100
602	Skull	FALSE	NA	NA	NA
603	Skull	TRUE	TRUE	16	100
604	Skull	TRUE	TRUE	16	100
605	Skull	TRUE	FALSE	16	100
606	Skull	TRUE	TRUE	16	100
607	Skull	TRUE	TRUE	16	100
608	Skull	TRUE	FALSE	16	100
609	Skull	TRUE	TRUE	16	100
610	Skull	TRUE	TRUE	16	100
611	Skull	TRUE	FALSE	16	100
612	Skull	TRUE	TRUE	16	100
613	Skull	TRUE	TRUE	16	100
614	Skull	TRUE	TRUE	16	100
615	Skull	TRUE	TRUE	16	100
616	Skull	TRUE	FALSE	16	100
617	Skull	TRUE	FALSE	16	100
618	Skull	TRUE	FALSE	16	100
619	Skull	TRUE	TRUE	16	100
620	Skull	TRUE	FALSE	16	100
621	Skull	TRUE	TRUE	16	100
622	Skull	TRUE	TRUE	16	100
623	Skull	TRUE	FALSE	16	100
624	Skull	FALSE	NA	NA	NA
625	Skull	TRUE	TRUE	16	100
626	Skull	TRUE	TRUE	16	100
627	Skull	TRUE	TRUE	16	100
628	Skull	TRUE	TRUE	16	100
629	Skull	FALSE	NA	NA	NA
630	Skull	TRUE	TRUE	16	100
631	Skull	TRUE	FALSE	16	100
632	Skull	TRUE	TRUE	16	100
633	Skull	TRUE	TRUE	16	100
634	Skull	TRUE	TRUE	16	100
635	Skull	TRUE	TRUE	16	100
636	Skull	TRUE	TRUE	16	100
637	Skull	FALSE	NA	NA	NA
638	Skull	TRUE	TRUE	16	100
639	Skull	TRUE	FALSE	16	100
640	Skull	TRUE	TRUE	16	100
641	Skull	TRUE	TRUE	16	100
642	Skull	TRUE	FALSE	16	100
643	Skull	FALSE	NA	NA	NA
644	Skull	TRUE	TRUE	16	100
645	Skull	TRUE	FALSE	16	100
646	Skull	TRUE	TRUE	16	100
647	Skull	TRUE	TRUE	16	100
648	Skull	TRUE	TRUE	16	100
649	Skull	FALSE	NA	NA	NA
650	Skull	TRUE	FALSE	16	100
651	Skull	FALSE	NA	NA	NA
652	Skull	TRUE	FALSE	16	100
653	Skull	TRUE	TRUE	16	100
654	Skull	TRUE	TRUE	16	100
655	Skull	TRUE	TRUE	16	100
656	Skull	TRUE	TRUE	16	100
657	Skull	TRUE	FALSE	16	100
658	Skull	TRUE	TRUE	16	100
659	Skull	TRUE	FALSE	16	100
660	Skull	TRUE	FALSE	16	100
661	Skull	TRUE	FALSE	16	100
662	Skull	TRUE	FALSE	16	100
663	Skull	TRUE	FALSE	16	100
664	Skull	TRUE	FALSE	16	100
665	Skull	TRUE	FALSE	16	100
666	Skull	TRUE	TRUE	16	100
667	Skull	TRUE	FALSE	16	100
668	Skull	TRUE	FALSE	16	100
669	Skull	TRUE	FALSE	16	100
670	Skull	TRUE	TRUE	16	100
671	Skull	TRUE	FALSE	16	100
672	Skull	TRUE	FALSE	16	100
673	Skull	TRUE	FALSE	16	100
674	Skull	TRUE	FALSE	16	100
675	Skull	TRUE	FALSE	16	100
676	Skull	TRUE	TRUE	16	100
677	Skull	TRUE	FALSE	16	100
678	Skull	TRUE	FALSE	16	100
679	Skull	TRUE	FALSE	16	100
680	Skull	TRUE	FALSE	16	100
681	Skull	TRUE	FALSE	16	100
682	Skull	TRUE	FALSE	16	100
683	Skull	TRUE	FALSE	16	100
684	Skull	TRUE	TRUE	16	100
685	Skull	TRUE	TRUE	16	100
686	Skull	TRUE	TRUE	16	100
687	Skull	TRUE	FALSE	16	100
688	Skull	TRUE	TRUE	16	100
689	Skull	TRUE	FALSE	16	100
690	Skull	TRUE	FALSE	16	100
691	Skull	TRUE	FALSE	16	100
692	Skull	TRUE	FALSE	16	100
693	Skull	TRUE	FALSE	16	100
694	Skull	TRUE	FALSE	16	100
695	Skull	TRUE	FALSE	16	100
696	Skull	TRUE	FALSE	16	100
697	Skull	TRUE	TRUE	16	100
698	Skull	TRUE	TRUE	16	100
699	Skull	TRUE	FALSE	16	100
700	Skull	TRUE	FALSE	16	100
701	Skull	TRUE	TRUE	16	100
702	Skull	TRUE	TRUE	16	100
703	Skull	TRUE	TRUE	16	100
704	Skull	TRUE	FALSE	16	100
705	Skull	TRUE	TRUE	16	100
706	Skull	TRUE	FALSE	16	100
707	Skull	TRUE	TRUE	16	100
708	Skull	TRUE	FALSE	16	100
709	Skull	FALSE	NA	NA	NA
710	Skull	TRUE	FALSE	16	100
711	Skull	FALSE	NA	NA	NA
712	Skull	TRUE	FALSE	16	100
713	Skull	TRUE	FALSE	16	100
714	Skull	TRUE	TRUE	16	100
715	Skull	TRUE	TRUE	16	100
716	Vertebra	TRUE	FALSE	16	100
717	Vertebra	FALSE	NA	NA	NA
718	Vertebra	TRUE	TRUE	16	100
719	Vertebra	FALSE	NA	NA	NA
720	Vertebra	TRUE	TRUE	16	100
721	Vertebra	TRUE	TRUE	16	100
722	Vertebra	TRUE	FALSE	16	100
723	Vertebra	TRUE	TRUE	16	100
724	Vertebra	TRUE	FALSE	16	100
725	Vertebra	TRUE	TRUE	16	100
726	Vertebra	TRUE	FALSE	16	100
727	Vertebra	TRUE	TRUE	16	100
728	Vertebra	TRUE	FALSE	16	100
729	Vertebra	TRUE	TRUE	16	100
730	Vertebra	TRUE	TRUE	16	100
731	Vertebra	TRUE	FALSE	16	100
732	Vertebra	TRUE	TRUE	16	100
733	Vertebra	FALSE	NA	NA	NA
734	Vertebra	TRUE	FALSE	16	100
735	Vertebra	TRUE	FALSE	16	100
736	Vertebra	TRUE	FALSE	16	100
737	Vertebra	TRUE	TRUE	16	100
738	Vertebra	TRUE	FALSE	16	100
739	Vertebra	TRUE	FALSE	16	100
740	Vertebra	TRUE	TRUE	16	100
741	Vertebra	TRUE	TRUE	16	100
742	Pectoral	FALSE	NA	NA	NA
743	Pectoral	TRUE	TRUE	16	100
744	Pectoral	TRUE	TRUE	16	100
745	Pectoral	TRUE	TRUE	16	100
746	Pectoral	FALSE	NA	NA	NA
747	Pectoral	TRUE	FALSE	16	100
748	Pectoral	TRUE	TRUE	16	100
749	Pectoral	FALSE	NA	NA	NA
750	Pectoral	FALSE	NA	NA	NA
751	Pectoral	TRUE	FALSE	16	100
752	Pectoral	TRUE	TRUE	16	100
753	Pectoral	TRUE	TRUE	16	100
754	Pectoral	TRUE	FALSE	16	100
755	Pectoral	TRUE	TRUE	16	100
756	Pectoral	TRUE	TRUE	16	100
757	Pectoral	TRUE	TRUE	16	100
758	Pectoral	TRUE	TRUE	16	100
759	Pectoral	TRUE	FALSE	16	100
760	Pectoral	TRUE	TRUE	16	100
761	Pectoral	TRUE	TRUE	16	100
762	Pectoral	TRUE	TRUE	16	100
763	Forelimb	TRUE	FALSE	16	100
764	Forelimb	TRUE	TRUE	16	100
765	Forelimb	TRUE	TRUE	16	100
766	Forelimb	TRUE	FALSE	16	100
767	Forelimb	TRUE	TRUE	16	100
768	Forelimb	TRUE	TRUE	16	100
769	Forelimb	TRUE	FALSE	16	100
770	Forelimb	TRUE	FALSE	16	100
771	Forelimb	TRUE	TRUE	16	100
772	Forelimb	TRUE	FALSE	16	100
773	Forelimb	TRUE	TRUE	16	100
774	Forelimb	TRUE	TRUE	16	100
775	Forelimb	TRUE	TRUE	16	100
776	Forelimb	TRUE	FALSE	16	100
777	Forelimb	TRUE	TRUE	16	100
778	Forelimb	TRUE	TRUE	16	100
779	Forelimb	TRUE	FALSE	16	100
780	Forelimb	TRUE	FALSE	16	100
781	Forelimb	TRUE	TRUE	16	100
782	Forelimb	TRUE	FALSE	16	100
783	Forelimb	TRUE	TRUE	16	100
784	Forelimb	TRUE	FALSE	16	100
785	Forelimb	TRUE	FALSE	16	100
786	Forelimb	TRUE	TRUE	16	100
787	Forelimb	TRUE	TRUE	16	100
788	Forelimb	TRUE	TRUE	16	100
789	Forelimb	TRUE	TRUE	16	100
790	Forelimb	TRUE	FALSE	16	100
791	Forelimb	TRUE	FALSE	16	100
792	Forelimb	TRUE	FALSE	16	100
793	Forelimb	TRUE	TRUE	16	100
794	Forelimb	TRUE	FALSE	16	100
795	Forelimb	TRUE	TRUE	16	100
796	Forelimb	TRUE	FALSE	16	100
797	Forelimb	TRUE	TRUE	16	100
798	Forelimb	TRUE	TRUE	16	100
799	Forelimb	TRUE	TRUE	16	100
800	Forelimb	TRUE	TRUE	16	100
801	Forelimb	TRUE	TRUE	16	100
802	Forelimb	FALSE	NA	NA	NA
803	Forelimb	TRUE	FALSE	16	100
804	Forelimb	TRUE	TRUE	16	100
805	Forelimb	TRUE	TRUE	16	100
806	Forelimb	TRUE	TRUE	16	100
807	Forelimb	TRUE	FALSE	16	100
808	Forelimb	FALSE	NA	NA	NA
809	Forelimb	FALSE	NA	NA	NA
810	Forelimb	FALSE	NA	NA	NA
811	Forelimb	TRUE	FALSE	16	100
812	Forelimb	TRUE	TRUE	16	100
813	Forelimb	FALSE	NA	NA	NA
814	Forelimb	TRUE	TRUE	16	100
815	Forelimb	FALSE	NA	NA	NA
816	Forelimb	TRUE	TRUE	16	100
817	Forelimb	TRUE	TRUE	16	100
818	Forelimb	FALSE	NA	NA	NA
819	Forelimb	TRUE	TRUE	16	100
820	Forelimb	TRUE	TRUE	16	100
821	Forelimb	FALSE	NA	NA	NA
822	Forelimb	TRUE	TRUE	16	100
823	Forelimb	TRUE	TRUE	16	100
824	Forelimb	TRUE	TRUE	16	100
825	Forelimb	FALSE	NA	NA	NA
826	Forelimb	TRUE	FALSE	16	100
827	Forelimb	TRUE	TRUE	16	100
828	Forelimb	TRUE	TRUE	16	100
829	Forelimb	TRUE	TRUE	16	100
830	Forelimb	TRUE	FALSE	16	100
831	Forelimb	TRUE	TRUE	16	100
832	Forelimb	TRUE	FALSE	16	100
833	Forelimb	TRUE	FALSE	16	100
834	Forelimb	TRUE	TRUE	16	100
835	Forelimb	FALSE	NA	NA	NA
836	Forelimb	TRUE	TRUE	16	100
837	Forelimb	TRUE	FALSE	16	100
838	Forelimb	TRUE	TRUE	16	100
839	Forelimb	TRUE	TRUE	16	100
840	Forelimb	FALSE	NA	NA	NA
841	Pelvic	TRUE	FALSE	16	100
842	Pelvic	TRUE	TRUE	16	100
843	Pelvic	TRUE	FALSE	16	100
844	Pelvic	TRUE	TRUE	16	100
845	Pelvic	TRUE	TRUE	16	100
846	Pelvic	TRUE	FALSE	16	100
847	Pelvic	TRUE	TRUE	16	100
848	Pelvic	TRUE	FALSE	16	100
849	Pelvic	TRUE	TRUE	16	100
850	Pelvic	TRUE	FALSE	16	100
851	Pelvic	TRUE	FALSE	16	100
852	Pelvic	TRUE	TRUE	16	100
853	Pelvic	FALSE	NA	NA	NA
854	Pelvic	TRUE	TRUE	16	100
855	Pelvic	TRUE	TRUE	16	100
856	Pelvic	TRUE	TRUE	16	100
857	Pelvic	TRUE	TRUE	16	100
858	Pelvic	TRUE	FALSE	16	100
859	Pelvic	TRUE	TRUE	16	100
860	Pelvic	TRUE	TRUE	16	100
861	Pelvic	TRUE	FALSE	16	100
862	Pelvic	TRUE	TRUE	16	100
863	Hindlimb	TRUE	FALSE	16	100
864	Hindlimb	TRUE	FALSE	16	100
865	Hindlimb	TRUE	TRUE	16	100
866	Hindlimb	TRUE	FALSE	16	100
867	Hindlimb	TRUE	FALSE	16	100
868	Hindlimb	TRUE	FALSE	16	100
869	Hindlimb	TRUE	FALSE	16	100
870	Hindlimb	TRUE	FALSE	16	100
871	Hindlimb	TRUE	TRUE	16	100
872	Hindlimb	TRUE	TRUE	16	100
873	Hindlimb	TRUE	TRUE	16	100
874	Hindlimb	TRUE	FALSE	16	100
875	Hindlimb	TRUE	TRUE	16	100
876	Hindlimb	TRUE	TRUE	16	100
877	Hindlimb	FALSE	NA	NA	NA
878	Hindlimb	TRUE	FALSE	16	100
879	Hindlimb	TRUE	FALSE	16	100
880	Hindlimb	TRUE	FALSE	16	100
881	Hindlimb	TRUE	TRUE	16	100
882	Hindlimb	TRUE	FALSE	16	100
883	Hindlimb	TRUE	FALSE	16	100
884	Hindlimb	TRUE	TRUE	16	100
885	Hindlimb	TRUE	TRUE	16	100
886	Hindlimb	TRUE	TRUE	16	100
887	Hindlimb	TRUE	FALSE	16	100
888	Hindlimb	TRUE	FALSE	16	100
889	Hindlimb	TRUE	TRUE	16	100
890	Hindlimb	TRUE	TRUE	16	100
891	Hindlimb	TRUE	TRUE	16	100
892	Hindlimb	TRUE	TRUE	16	100
893	Hindlimb	TRUE	TRUE	16	100
894	Hindlimb	TRUE	TRUE	16	100
895	Hindlimb	TRUE	TRUE	16	100
896	Hindlimb	TRUE	FALSE	16	100
897	Hindlimb	TRUE	FALSE	16	100
898	Hindlimb	TRUE	FALSE	16	100
899	Hindlimb	TRUE	TRUE	16	100
900	Hindlimb	TRUE	TRUE	16	100
901	Hindlimb	TRUE	TRUE	16	100
902	Hindlimb	TRUE	TRUE	16	100
903	Hindlimb	TRUE	FALSE	16	100
904	Hindlimb	TRUE	TRUE	16	100
905	Hindlimb	TRUE	TRUE	16	100
906	Hindlimb	TRUE	TRUE	16	100
907	Hindlimb	TRUE	TRUE	16	100
908	Hindlimb	TRUE	TRUE	16	100
909	Hindlimb	FALSE	NA	NA	NA
910	Hindlimb	TRUE	TRUE	16	100
911	Hindlimb	TRUE	FALSE	16	100
912	Hindlimb	TRUE	FALSE	16	100
913	Hindlimb	TRUE	TRUE	16	100
914	Hindlimb	TRUE	TRUE	16	100
915	Hindlimb	TRUE	FALSE	16	100
916	Hindlimb	TRUE	TRUE	16	100
917	Hindlimb	TRUE	TRUE	16	100
918	Hindlimb	TRUE	TRUE	16	100
919	Hindlimb	TRUE	TRUE	16	100
920	Hindlimb	TRUE	FALSE	16	100
921	Hindlimb	TRUE	TRUE	16	100
922	Hindlimb	TRUE	TRUE	16	100
923	Hindlimb	TRUE	TRUE	16	100
924	Hindlimb	TRUE	TRUE	16	100
925	Hindlimb	TRUE	TRUE	16	100
926	Hindlimb	TRUE	TRUE	16	100
927	Hindlimb	TRUE	FALSE	16	100
928	Hindlimb	TRUE	TRUE	16	100
929	Hindlimb	TRUE	FALSE	16	100
930	Hindlimb	TRUE	TRUE	16	100
931	Hindlimb	TRUE	TRUE	16	100
932	Hindlimb	TRUE	TRUE	16	100
933	Hindlimb	TRUE	TRUE	16	100
934	Hindlimb	TRUE	FALSE	16	100
935	Hindlimb	TRUE	FALSE	16	100
936	Hindlimb	TRUE	TRUE	16	100
937	Hindlimb	TRUE	TRUE	16	100
938	Hindlimb	TRUE	TRUE	16	100
939	Hindlimb	TRUE	FALSE	16	100
940	Hindlimb	FALSE	NA	NA	NA
941	Hindlimb	TRUE	FALSE	16	100
942	Hindlimb	TRUE	TRUE	16	100
943	Hindlimb	TRUE	TRUE	16	100
944	Hindlimb	TRUE	FALSE	16	100
945	Hindlimb	TRUE	TRUE	16	100
946	Hindlimb	TRUE	FALSE	16	100
947	Hindlimb	TRUE	TRUE	16	100
948	Hindlimb	TRUE	FALSE	16	100
949	Hindlimb	TRUE	FALSE	16	100
950	Hindlimb	TRUE	FALSE	16	100
951	Hindlimb	TRUE	TRUE	16	100
952	Hindlimb	TRUE	FALSE	16	100
953	Hindlimb	TRUE	TRUE	16	100
954	Hindlimb	FALSE	NA	NA	NA
955	Hindlimb	FALSE	NA	NA	NA
956	Hindlimb	FALSE	NA	NA	NA
957	Hindlimb	TRUE	FALSE	16	100
958	Hindlimb	TRUE	TRUE	16	100
959	Hindlimb	TRUE	TRUE	16	100
960	Hindlimb	FALSE	NA	NA	NA
961	Hindlimb	TRUE	TRUE	16	100
962	Hindlimb	TRUE	TRUE	16	100
963	Hindlimb	FALSE	NA	NA	NA
964	Hindlimb	TRUE	TRUE	16	100
965	Hindlimb	TRUE	FALSE	16	100
966	Hindlimb	TRUE	TRUE	16	100
967	Hindlimb	FALSE	NA	NA	NA
968	Hindlimb	TRUE	TRUE	16	100
969	Hindlimb	TRUE	FALSE	16	100
970	Hindlimb	TRUE	FALSE	16	100
971	Hindlimb	TRUE	TRUE	16	100
972	Hindlimb	FALSE	NA	NA	NA
973	Hindlimb	FALSE	NA	NA	NA
974	Hindlimb	FALSE	NA	NA	NA
975	Hindlimb	FALSE	NA	NA	NA
976	Hindlimb	TRUE	TRUE	16	100
977	Hindlimb	TRUE	TRUE	16	100
978	Hindlimb	TRUE	TRUE	16	100
979	Hindlimb	TRUE	FALSE	16	100
980	Hindlimb	TRUE	TRUE	16	100
981	Hindlimb	TRUE	FALSE	16	100
982	Hindlimb	TRUE	TRUE	16	100
983	Hindlimb	FALSE	NA	NA	NA
984	Hindlimb	TRUE	TRUE	16	100
985	Hindlimb	TRUE	TRUE	16	100
986	Hindlimb	FALSE	NA	NA	NA
987	Hindlimb	TRUE	TRUE	16	100
988	Hindlimb	TRUE	TRUE	16	100
989	Hindlimb	TRUE	TRUE	16	100
990	Hindlimb	FALSE	NA	NA	NA
991	Hindlimb	TRUE	TRUE	16	100
992	Hindlimb	TRUE	TRUE	16	100
993	Hindlimb	TRUE	FALSE	16	100
994	Hindlimb	TRUE	TRUE	16	100
995	Hindlimb	TRUE	TRUE	16	100
996	Hindlimb	TRUE	TRUE	16	100
997	Hindlimb	TRUE	TRUE	16	100
998	Hindlimb	TRUE	TRUE	16	100
999	Hindlimb	TRUE	FALSE	16	100
1000	Hindlimb	TRUE	FALSE	16	100
1001	Hindlimb	TRUE	TRUE	16	100
1002	Hindlimb	FALSE	NA	NA	NA
1003	Hindlimb	FALSE	NA	NA	NA
1004	Hindlimb	TRUE	TRUE	16	100
1005	Hindlimb	TRUE	FALSE	16	100
1006	Hindlimb	TRUE	TRUE	16	100
1007	Hindlimb	FALSE	NA	NA	NA
1008	Hindlimb	TRUE	FALSE	16	100
1009	Hindlimb	TRUE	FALSE	16	100
1010	Hindlimb	TRUE	FALSE	16	100
1011	Hindlimb	TRUE	TRUE	16	100
1012	Hindlimb	FALSE	NA	NA	NA
1013	Hindlimb	TRUE	TRUE	16	100
1014	Hindlimb	TRUE	FALSE	16	100
1015	Hindlimb	FALSE	NA	NA	NA
1016	Hindlimb	TRUE	TRUE	16	100
1017	Hindlimb	TRUE	TRUE	16	100
1018	Forelimb	TRUE	TRUE	16	100
1019	Forelimb	TRUE	TRUE	16	100
1020	Hindlimb	TRUE	TRUE	16	100
1021	Hindlimb	TRUE	FALSE	16	100
1022	Hindlimb	TRUE	FALSE	16	100
1023	Hindlimb	TRUE	FALSE	16	100
1024	Hindlimb	TRUE	TRUE	16	100
1025	Soft	TRUE	TRUE	16	100
1026	Soft	TRUE	TRUE	16	100
1027	Soft	TRUE	TRUE	16	100
1028	Soft	TRUE	FALSE	16	100
1029	Soft	TRUE	TRUE	16	100
1030	Soft	TRUE	TRUE	16	100
1031	Soft	TRUE	TRUE	16	100
1032	Soft	FALSE	NA	NA	NA
1033	Soft	TRUE	FALSE	16	100
1034	Soft	FALSE	NA	NA	NA
1035	Soft	FALSE	NA	NA	NA
1036	Soft	TRUE	TRUE	16	100
1037	Soft	TRUE	TRUE	16	100
1038	Soft	TRUE	FALSE	16	100
1039	Soft	TRUE	FALSE	16	100
1040	Soft	TRUE	FALSE	16	100
1041	Soft	TRUE	FALSE	16	100
1042	Soft	TRUE	TRUE	16	100
1043	Soft	TRUE	TRUE	16	100
1044	Soft	FALSE	NA	NA	NA
1045	Soft	TRUE	TRUE	16	100
1046	Soft	TRUE	TRUE	16	100
1047	Soft	TRUE	TRUE	16	100
1048	Soft	TRUE	TRUE	16	100
1049	Soft	TRUE	TRUE	16	100
1050	Soft	TRUE	TRUE	16	100
1051	Soft	TRUE	TRUE	16	100
1052	Soft	TRUE	FALSE	16	100
1053	Soft	TRUE	TRUE	16	100
1054	Soft	TRUE	TRUE	16	100
1055	Soft	TRUE	TRUE	16	100
1056	Soft	TRUE	TRUE	16	100
1057	Soft	TRUE	TRUE	16	100
1058	Soft	FALSE	NA	NA	NA
1059	Soft	TRUE	TRUE	16	100
1060	Soft	TRUE	TRUE	16	100
1061	Soft	FALSE	NA	NA	NA
1062	Soft	TRUE	TRUE	16	100
1063	Soft	TRUE	TRUE	16	100
1064	Soft	TRUE	FALSE	16	100
1065	Soft	TRUE	TRUE	16	100
1066	Soft	TRUE	TRUE	16	100
1067	Soft	TRUE	TRUE	16	100
1068	Soft	TRUE	FALSE	16	100
1069	Soft	TRUE	TRUE	16	100
1070	Soft	TRUE	FALSE	16	100
1071	Soft	TRUE	FALSE	16	100
1072	Soft	TRUE	FALSE	16	100
1073	Soft	TRUE	FALSE	16	100
1074	Soft	TRUE	TRUE	16	100
1075	Soft	TRUE	TRUE	16	100
1076	Soft	TRUE	FALSE	16	100
1077	Soft	TRUE	TRUE	16	100
1078	Soft	TRUE	FALSE	16	100
1079	Soft	TRUE	TRUE	16	100
1080	Soft	TRUE	TRUE	16	100
1081	Soft	TRUE	FALSE	16	100
1082	Soft	TRUE	FALSE	16	100
1083	Soft	TRUE	TRUE	16	100
1084	Soft	TRUE	TRUE	16	100
1085	Soft	TRUE	TRUE	16	100
1086	Soft	TRUE	TRUE	16	100
1087	Soft	TRUE	TRUE	16	100
1088	Soft	TRUE	FALSE	16	100
1089	Soft	TRUE	FALSE	16	100
1090	Soft	TRUE	TRUE	16	100
1091	Soft	TRUE	FALSE	16	100
1092	Soft	TRUE	FALSE	16	100
1093	Soft	TRUE	FALSE	16	100
1094	Soft	TRUE	TRUE	16	100
1095	Soft	TRUE	TRUE	16	100
1096	Soft	TRUE	TRUE	16	100
1097	Soft	TRUE	TRUE	16	100
1098	Soft	TRUE	FALSE	16	100
1099	Soft	TRUE	FALSE	16	100
1100	Soft	TRUE	FALSE	16	100
1101	Soft	TRUE	TRUE	16	100
1102	Soft	TRUE	FALSE	16	100
1103	Soft	TRUE	TRUE	16	100
1104	Soft	TRUE	FALSE	16	100
1105	Soft	TRUE	TRUE	16	100
1106	Soft	TRUE	FALSE	16	100
1107	Soft	TRUE	FALSE	16	100
1108	Soft	TRUE	TRUE	16	100
1109	Soft	TRUE	FALSE	16	100
1110	Soft	TRUE	FALSE	16	100
1111	Soft	TRUE	TRUE	16	100
1112	Soft	TRUE	TRUE	16	100
1113	Soft	TRUE	TRUE	16	100
1114	Soft	TRUE	TRUE	16	100
1115	Soft	TRUE	FALSE	16	100
1116	Soft	TRUE	TRUE	16	100
1117	Soft	TRUE	FALSE	16	100
1118	Soft	TRUE	FALSE	16	100
1119	Soft	TRUE	FALSE	16	100
1120	Soft	TRUE	FALSE	16	100
1121	Soft	TRUE	FALSE	16	100
1122	Soft	TRUE	TRUE	16	100
1123	Soft	TRUE	TRUE	16	100
1124	Soft	TRUE	TRUE	16	100
1125	Soft	TRUE	TRUE	16	100
1126	Soft	TRUE	FALSE	16	100
1127	Soft	TRUE	TRUE	16	100
1128	Soft	TRUE	TRUE	16	100
1129	Soft	TRUE	FALSE	16	100
1130	Soft	TRUE	FALSE	16	100
1131	Soft	TRUE	TRUE	16	100
1132	Soft	TRUE	TRUE	16	100
1133	Soft	TRUE	TRUE	16	100
1134	Soft	TRUE	TRUE	16	100
1135	Soft	TRUE	TRUE	16	100
1136	Soft	TRUE	FALSE	16	100
1137	Soft	FALSE	NA	NA	NA
1138	Soft	TRUE	TRUE	16	100
1139	Soft	TRUE	FALSE	16	100
1140	Soft	TRUE	TRUE	16	100
1141	Soft	TRUE	TRUE	16	100
1142	Soft	TRUE	TRUE	16	100
1143	Soft	TRUE	FALSE	16	100
1144	Soft	TRUE	FALSE	16	100
1145	Soft	TRUE	TRUE	16	100
1146	Soft	TRUE	TRUE	16	100
1147	Soft	TRUE	FALSE	16	100
1148	Soft	TRUE	TRUE	16	100
1149	Soft	TRUE	TRUE	16	100
1150	Soft	TRUE	FALSE	16	100
1151	Soft	TRUE	TRUE	16	100
1152	Soft	TRUE	TRUE	16	100
1153	Soft	TRUE	TRUE	16	100
1154	Soft	TRUE	TRUE	16	100
1155	Soft	TRUE	FALSE	16	100
1156	Soft	TRUE	TRUE	16	100
1157	Soft	TRUE	FALSE	16	100
1158	Soft	TRUE	FALSE	16	100
1159	Soft	TRUE	FALSE	16	100
1160	Soft	TRUE	FALSE	16	100
1161	Soft	TRUE	FALSE	16	100
1162	Soft	TRUE	FALSE	16	100
1163	Soft	TRUE	TRUE	16	100
1164	Soft	TRUE	TRUE	16	100
1165	Soft	TRUE	TRUE	16	100
1166	Soft	TRUE	FALSE	16	100
1167	Soft	TRUE	TRUE	16	100
1168	Soft	TRUE	TRUE	16	100
1169	Soft	TRUE	TRUE	16	100
1170	Soft	TRUE	TRUE	16	100
1171	Soft	TRUE	TRUE	16	100
1172	Soft	TRUE	TRUE	16	100
1173	Soft	TRUE	TRUE	16	100
1174	Soft	TRUE	TRUE	16	100
1175	Soft	TRUE	TRUE	16	100
1176	Soft	TRUE	TRUE	16	100
1177	Soft	TRUE	FALSE	16	100
1178	Soft	TRUE	TRUE	16	100
1179	Soft	TRUE	TRUE	16	100
1180	Soft	TRUE	TRUE	16	100
1181	Soft	TRUE	FALSE	16	100
1182	Soft	TRUE	FALSE	16	100
1183	Soft	TRUE	TRUE	16	100
1184	Soft	TRUE	TRUE	16	100
1185	Soft	TRUE	TRUE	16	100
1186	Soft	TRUE	TRUE	16	100
1187	Soft	TRUE	TRUE	16	100
1188	Soft	TRUE	TRUE	16	100
1189	Soft	TRUE	FALSE	16	100
1190	Soft	TRUE	TRUE	16	100
1191	Soft	TRUE	TRUE	16	100
1192	Soft	TRUE	TRUE	16	100
1193	Soft	TRUE	FALSE	16	100
1194	Soft	TRUE	FALSE	16	100
1195	Soft	TRUE	FALSE	16	100
1196	Soft	TRUE	FALSE	16	100
1197	Soft	TRUE	TRUE	16	100
1198	Soft	TRUE	TRUE	16	100
1199	Soft	TRUE	FALSE	16	100
1200	Soft	TRUE	FALSE	16	100
1201	Soft	TRUE	FALSE	16	100
1202	Soft	TRUE	FALSE	16	100
1203	Soft	TRUE	FALSE	16	100
1204	Soft	TRUE	TRUE	16	100
1205	Soft	TRUE	FALSE	16	100
1206	Soft	TRUE	TRUE	16	100
1207	Soft	TRUE	TRUE	16	100
1208	Soft	TRUE	FALSE	16	100
1209	Soft	TRUE	TRUE	16	100
1210	Soft	TRUE	FALSE	16	100
1211	Soft	TRUE	TRUE	16	100
1212	Soft	TRUE	TRUE	16	100
1213	Soft	TRUE	FALSE	16	100
1214	Soft	TRUE	TRUE	16	100
1215	Soft	TRUE	TRUE	16	100
1216	Soft	TRUE	FALSE	16	100
1217	Soft	TRUE	FALSE	16	100
1218	Soft	TRUE	TRUE	16	100
1219	Soft	TRUE	TRUE	16	100
1220	Soft	TRUE	FALSE	16	100
1221	Soft	TRUE	TRUE	16	100
1222	Soft	TRUE	TRUE	16	100
1223	Soft	TRUE	FALSE	16	100
1224	Soft	TRUE	FALSE	16	100
1225	Soft	TRUE	FALSE	16	100
1226	Soft	TRUE	TRUE	16	100
1227	Soft	TRUE	TRUE	16	100
