# Supplementary material for: Dental characters used in phylogenetic analyses of mammals show higher rates of evolution, but not reduced independence
Source: PeerJ. 2020 Mar 24;8:e8744. doi: 10.7717/peerj.8744 (PMC7100591; doi:10.7717/peerj.8744)
Supplement: Supplemental Information 6 — (1) Nexus file of time calibrated tree from Mitchell et al. (2014), including only taxa for which morphological data was available (2) Character scores from Beck (2017), including only taxa present in the phylogeny (3) Details of characters from the Beck (2017) matrix [file peerj-08-8744-s006.zip › Supplementary Data 13.tre]

#NEXUS
[R-package APE, Fri Dec 06 13:30:17 2019]

BEGIN TAXA;
	DIMENSIONS NTAX = 23;
	TAXLABELS
		Caenolestes
		Caluromys
		Glironia
		Monodelphis
		Didelphis
		Dromiciops
		Notoryctes
		Perameles
		Echymipera
		Phascogale
		Dasyurus
		Dasyuroides
		Phascolarctos
		Vombatus
		Cercartetus
		Trichosurus
		Phalanger
		Petaurus
		Pseudochirops
		Dorcopsis
		Macropus
		Thylogale
		Dendrolagus
	;
END;
BEGIN TREES;
	TRANSLATE
		1	Caenolestes,
		2	Caluromys,
		3	Glironia,
		4	Monodelphis,
		5	Didelphis,
		6	Dromiciops,
		7	Notoryctes,
		8	Perameles,
		9	Echymipera,
		10	Phascogale,
		11	Dasyurus,
		12	Dasyuroides,
		13	Phascolarctos,
		14	Vombatus,
		15	Cercartetus,
		16	Trichosurus,
		17	Phalanger,
		18	Petaurus,
		19	Pseudochirops,
		20	Dorcopsis,
		21	Macropus,
		22	Thylogale,
		23	Dendrolagus
	;
	TREE * UNTITLED = [&R] (1:86.98463,((2:38.30001,(3:35.27715,(4:29.06942,5:29.06942):6.20773):3.02286):44.18353,(6:69.20811,((7:65.84775,((8:14.31009,9:14.31008):50.01108,(10:18.52437,(11:13.43627,12:13.43626):5.08811):45.79679):1.52659):0.84958,((13:31.10995,14:31.10995):21.66889,((15:43.4679,(16:14.40905,17:14.40906):29.05883):3.51932,((18:32.32868,19:32.32868):13.98114,(20:8.31321,(21:7.4609,(22:6.73491,23:6.73489):0.72601):0.8523):37.99661):0.6774):5.79161):13.9185):2.51078):13.27544):4.50108);
END;
