# Supplementary material for: Dental characters used in phylogenetic analyses of mammals show higher rates of evolution, but not reduced independence
Source: PeerJ. 2020 Mar 24;8:e8744. doi: 10.7717/peerj.8744 (PMC7100591; doi:10.7717/peerj.8744)
Supplement: Supplemental Information 6 — (1) Nexus file of time calibrated tree from Mitchell et al. (2014), including only taxa for which morphological data was available (2) Character scores from Beck (2017), including only taxa present in the phylogeny (3) Details of characters from the Beck (2017) matrix [file peerj-08-8744-s006.zip › Supplementary Data 15.xlsx]

## Sheet: marsup_character_details
Supplementary Data 4:
Details of the morphological characters from the Beck (2017) dataset (Marsupialia)
"Partition" represents the morphological partition the character is assigned to
"Variable" indicates whether, after removing taxa not present in the molecular phylogeny, the character is still variable. If FALSE, the character was not used in any analyses.
"Binary" indicates whether the character has two states. If FALSE, the character could not be used in the analyses of character independence
"no. taxa" gives the number of taxa for which that character could be scored (after removing taxa not present in the molecular phylogeny)
"% taxa" give the proportion of taxa for which that character could be scored (after removing taxa not present in the molecular phylogeny). If less than 75%, that chaarcter was dropped from the analyses
	Partition	variable	binary	no. taxa	% taxa
1	Vertebra	TRUE	TRUE	23	100
2	Vertebra	TRUE	TRUE	23	100
3	Vertebra	TRUE	FALSE	23	100
4	Vertebra	TRUE	FALSE	23	100
5	Vertebra	TRUE	FALSE	23	100
6	Vertebra	TRUE	TRUE	23	100
7	Vertebra	TRUE	FALSE	23	100
8	Vertebra	TRUE	FALSE	23	100
9	Vertebra	TRUE	FALSE	23	100
10	Vertebra	TRUE	FALSE	23	100
11	Vertebra	TRUE	FALSE	23	100
12	Vertebra	TRUE	FALSE	23	100
13	Vertebra	TRUE	FALSE	23	100
14	Vertebra	TRUE	TRUE	23	100
15	Vertebra	TRUE	FALSE	23	100
16	Vertebra	TRUE	FALSE	23	100
17	Vertebra	TRUE	FALSE	23	100
18	Vertebra	TRUE	FALSE	23	100
19	Vertebra	TRUE	FALSE	23	100
20	Vertebra	TRUE	FALSE	23	100
21	Vertebra	FALSE	NA	NA	NA
22	Vertebra	TRUE	FALSE	23	100
23	Vertebra	TRUE	TRUE	23	100
24	Vertebra	TRUE	FALSE	23	100
25	Vertebra	TRUE	FALSE	23	100
26	Vertebra	TRUE	FALSE	23	100
27	Vertebra	TRUE	TRUE	23	100
28	Vertebra	TRUE	FALSE	23	100
29	Vertebra	TRUE	FALSE	23	100
30	Vertebra	TRUE	TRUE	23	100
31	Vertebra	TRUE	FALSE	23	100
32	Vertebra	TRUE	FALSE	23	100
33	Vertebra	TRUE	TRUE	23	100
34	Vertebra	TRUE	FALSE	23	100
35	Pectoral	TRUE	FALSE	23	100
36	Pectoral	TRUE	FALSE	23	100
37	Pectoral	TRUE	TRUE	23	100
38	Pectoral	FALSE	NA	NA	NA
39	Pectoral	TRUE	FALSE	23	100
40	Pectoral	TRUE	FALSE	23	100
41	Pectoral	TRUE	FALSE	23	100
42	Forelimb	TRUE	TRUE	23	100
43	Forelimb	TRUE	FALSE	23	100
44	Forelimb	TRUE	FALSE	23	100
45	Forelimb	TRUE	TRUE	23	100
46	Forelimb	TRUE	FALSE	23	100
47	Forelimb	TRUE	TRUE	23	100
48	Forelimb	TRUE	TRUE	23	100
49	Forelimb	TRUE	TRUE	23	100
50	Forelimb	FALSE	NA	NA	NA
51	Forelimb	TRUE	TRUE	23	100
52	Forelimb	TRUE	FALSE	23	100
53	Forelimb	TRUE	FALSE	23	100
54	Forelimb	FALSE	NA	NA	NA
55	Forelimb	TRUE	FALSE	23	100
56	Forelimb	TRUE	TRUE	23	100
57	Forelimb	TRUE	FALSE	23	100
58	Forelimb	FALSE	NA	NA	NA
59	Forelimb	TRUE	TRUE	23	100
60	Forelimb	TRUE	TRUE	23	100
61	Forelimb	TRUE	FALSE	23	100
62	Forelimb	TRUE	FALSE	23	100
63	Forelimb	TRUE	FALSE	23	100
64	Forelimb	TRUE	FALSE	23	100
65	Forelimb	TRUE	FALSE	23	100
66	Forelimb	TRUE	FALSE	23	100
67	Forelimb	TRUE	FALSE	23	100
68	Forelimb	TRUE	TRUE	23	100
69	Forelimb	TRUE	FALSE	23	100
70	Pelvis	TRUE	FALSE	23	100
71	Pelvis	TRUE	TRUE	23	100
72	Pelvis	TRUE	TRUE	23	100
73	Pelvis	FALSE	NA	NA	NA
74	Pelvis	FALSE	NA	NA	NA
75	Pelvis	TRUE	FALSE	23	100
76	Hindlimb	TRUE	FALSE	23	100
77	Hindlimb	TRUE	TRUE	23	100
78	Hindlimb	TRUE	TRUE	23	100
79	Hindlimb	TRUE	FALSE	23	100
80	Hindlimb	TRUE	TRUE	23	100
81	Hindlimb	TRUE	FALSE	23	100
82	Hindlimb	TRUE	FALSE	23	100
83	Hindlimb	TRUE	TRUE	23	100
84	Hindlimb	TRUE	FALSE	23	100
85	Hindlimb	TRUE	TRUE	23	100
86	Hindlimb	TRUE	TRUE	23	100
87	Hindlimb	TRUE	FALSE	23	100
88	Hindlimb	TRUE	FALSE	23	100
89	Hindlimb	TRUE	FALSE	23	100
90	Hindlimb	TRUE	FALSE	23	100
91	Hindlimb	TRUE	FALSE	23	100
92	Hindlimb	TRUE	FALSE	23	100
93	Hindlimb	TRUE	FALSE	23	100
94	Hindlimb	TRUE	TRUE	23	100
95	Hindlimb	TRUE	FALSE	23	100
96	Hindlimb	TRUE	FALSE	23	100
97	Hindlimb	FALSE	NA	NA	NA
98	Hindlimb	FALSE	NA	NA	NA
99	Hindlimb	TRUE	TRUE	23	100
100	Hindlimb	TRUE	TRUE	23	100
101	Hindlimb	TRUE	FALSE	23	100
102	Hindlimb	TRUE	FALSE	23	100
103	Hindlimb	TRUE	FALSE	23	100
104	Hindlimb	TRUE	TRUE	23	100
105	Hindlimb	TRUE	TRUE	23	100
106	Hindlimb	TRUE	FALSE	23	100
107	Hindlimb	TRUE	TRUE	23	100
108	Hindlimb	TRUE	FALSE	23	100
109	Hindlimb	TRUE	FALSE	23	100
110	Hindlimb	TRUE	TRUE	23	100
111	Hindlimb	TRUE	TRUE	23	100
112	Hindlimb	TRUE	FALSE	23	100
113	Hindlimb	TRUE	FALSE	23	100
114	Hindlimb	TRUE	TRUE	23	100
115	Hindlimb	TRUE	FALSE	23	100
116	Hindlimb	TRUE	FALSE	23	100
117	Hindlimb	TRUE	FALSE	23	100
118	Hindlimb	TRUE	FALSE	23	100
119	Hindlimb	TRUE	FALSE	23	100
120	Hindlimb	TRUE	TRUE	23	100
121	Hindlimb	TRUE	FALSE	23	100
122	Hindlimb	TRUE	FALSE	23	100
123	Hindlimb	TRUE	FALSE	23	100
124	Hindlimb	TRUE	FALSE	23	100
125	Hindlimb	TRUE	FALSE	23	100
126	Hindlimb	TRUE	FALSE	23	100
127	Hindlimb	TRUE	FALSE	23	100
128	Hindlimb	TRUE	FALSE	23	100
129	Hindlimb	TRUE	FALSE	23	100
130	Hindlimb	TRUE	FALSE	23	100
131	Hindlimb	TRUE	FALSE	23	100
132	Hindlimb	TRUE	FALSE	23	100
133	Hindlimb	TRUE	FALSE	23	100
134	Hindlimb	TRUE	FALSE	23	100
135	Hindlimb	TRUE	FALSE	23	100
136	Hindlimb	TRUE	FALSE	23	100
137	Hindlimb	TRUE	FALSE	23	100
138	Hindlimb	TRUE	FALSE	23	100
139	Hindlimb	TRUE	FALSE	23	100
140	Hindlimb	TRUE	FALSE	23	100
141	Hindlimb	TRUE	FALSE	23	100
142	Hindlimb	TRUE	TRUE	23	100
143	Hindlimb	TRUE	FALSE	23	100
144	Hindlimb	TRUE	FALSE	23	100
145	Hindlimb	TRUE	FALSE	23	100
146	Dentition	TRUE	FALSE	23	100
147	Dentition	TRUE	FALSE	23	100
148	Dentition	FALSE	NA	NA	NA
149	Dentition	TRUE	TRUE	23	100
150	Dentition	TRUE	TRUE	23	100
151	Dentition	TRUE	FALSE	23	100
152	Dentition	TRUE	FALSE	23	100
153	Dentition	TRUE	FALSE	23	100
154	Dentition	TRUE	FALSE	23	100
155	Dentition	TRUE	TRUE	23	100
156	Dentition	TRUE	FALSE	23	100
157	Dentition	TRUE	FALSE	23	100
158	Dentition	TRUE	TRUE	23	100
159	Dentition	TRUE	FALSE	23	100
160	Dentition	TRUE	FALSE	23	100
161	Dentition	TRUE	FALSE	23	100
162	Dentition	TRUE	FALSE	23	100
163	Dentition	TRUE	TRUE	23	100
164	Dentition	TRUE	FALSE	23	100
165	Dentition	TRUE	FALSE	23	100
166	Dentition	TRUE	TRUE	23	100
167	Dentition	TRUE	TRUE	23	100
168	Dentition	TRUE	FALSE	23	100
169	Dentition	TRUE	TRUE	23	100
170	Dentition	TRUE	TRUE	23	100
171	Dentition	TRUE	TRUE	23	100
172	Skull	TRUE	TRUE	23	100
173	Skull	TRUE	TRUE	23	100
174	Skull	TRUE	TRUE	23	100
175	Skull	TRUE	TRUE	23	100
176	Skull	TRUE	FALSE	23	100
177	Skull	TRUE	TRUE	23	100
178	Skull	TRUE	FALSE	23	100
179	Skull	TRUE	FALSE	23	100
180	Skull	TRUE	FALSE	23	100
181	Skull	TRUE	FALSE	23	100
182	Skull	TRUE	FALSE	23	100
183	Skull	FALSE	NA	NA	NA
184	Skull	TRUE	TRUE	23	100
185	Skull	TRUE	TRUE	23	100
186	Skull	FALSE	NA	NA	NA
187	Skull	TRUE	FALSE	23	100
188	Skull	TRUE	TRUE	23	100
189	Skull	TRUE	TRUE	23	100
190	Skull	TRUE	FALSE	23	100
191	Skull	TRUE	TRUE	23	100
192	Skull	TRUE	FALSE	23	100
193	Skull	TRUE	FALSE	23	100
194	Skull	TRUE	FALSE	23	100
195	Skull	TRUE	TRUE	23	100
196	Skull	FALSE	NA	NA	NA
197	Skull	TRUE	FALSE	23	100
198	Skull	TRUE	FALSE	23	100
199	Skull	TRUE	TRUE	23	100
200	Skull	TRUE	TRUE	23	100
201	Skull	FALSE	NA	NA	NA
202	Skull	TRUE	TRUE	23	100
203	Skull	TRUE	FALSE	23	100
204	Skull	TRUE	FALSE	23	100
205	Skull	TRUE	FALSE	23	100
206	Skull	TRUE	FALSE	23	100
207	Skull	TRUE	FALSE	23	100
208	Skull	TRUE	FALSE	23	100
209	Soft	TRUE	FALSE	23	100
210	Soft	TRUE	FALSE	23	100
211	Soft	TRUE	FALSE	23	100
212	Soft	TRUE	FALSE	23	100
213	Soft	TRUE	FALSE	23	100
214	Soft	TRUE	FALSE	23	100
215	Soft	TRUE	FALSE	23	100
216	Soft	TRUE	FALSE	23	100
217	Skull	TRUE	FALSE	23	100
218	Skull	TRUE	FALSE	23	100
219	Skull	TRUE	FALSE	23	100
220	Skull	TRUE	FALSE	23	100
221	Skull	TRUE	FALSE	23	100
222	Skull	TRUE	TRUE	23	100
223	Skull	TRUE	FALSE	23	100
224	Skull	TRUE	FALSE	23	100
225	Skull	FALSE	NA	NA	NA
226	Skull	TRUE	TRUE	23	100
227	Skull	TRUE	TRUE	23	100
228	Skull	TRUE	FALSE	23	100
229	Skull	TRUE	TRUE	23	100
230	Skull	TRUE	TRUE	23	100
231	Skull	TRUE	TRUE	23	100
232	Skull	TRUE	FALSE	23	100
233	Skull	TRUE	FALSE	23	100
234	Skull	TRUE	TRUE	23	100
235	Skull	TRUE	TRUE	23	100
236	Skull	TRUE	FALSE	23	100
237	Skull	TRUE	FALSE	23	100
238	Skull	FALSE	NA	NA	NA
239	Skull	TRUE	TRUE	23	100
240	Skull	TRUE	TRUE	23	100
241	Skull	TRUE	FALSE	23	100
242	Skull	TRUE	FALSE	23	100
243	Skull	TRUE	TRUE	23	100
244	Skull	TRUE	FALSE	23	100
245	Skull	TRUE	FALSE	23	100
246	Skull	TRUE	FALSE	23	100
247	Skull	TRUE	FALSE	23	100
248	Skull	TRUE	FALSE	23	100
249	Skull	TRUE	FALSE	23	100
250	Skull	TRUE	TRUE	23	100
251	Skull	TRUE	TRUE	23	100
252	Soft	TRUE	TRUE	23	100
253	Skull	TRUE	TRUE	23	100
254	Skull	TRUE	FALSE	23	100
255	Skull	TRUE	FALSE	23	100
256	Dentition	TRUE	FALSE	23	100
257	Hindlimb	TRUE	TRUE	23	100
258	Skull	TRUE	FALSE	23	100
259	Skull	TRUE	TRUE	23	100
260	Skull	TRUE	TRUE	23	100
261	Dentition	TRUE	FALSE	23	100
262	Skull	TRUE	FALSE	23	100
263	Hindlimb	TRUE	TRUE	23	100
264	Hindlimb	TRUE	TRUE	23	100
265	Skull	TRUE	TRUE	23	100
266	Dentition	TRUE	TRUE	23	100
267	Skull	TRUE	TRUE	23	100
268	Skull	TRUE	TRUE	23	100
269	Skull	TRUE	TRUE	23	100
270	Dentition	TRUE	TRUE	23	100
271	Dentition	TRUE	TRUE	23	100
272	Dentition	TRUE	TRUE	23	100
273	Dentition	TRUE	TRUE	23	100
