# Supplementary material for: Dental characters used in phylogenetic analyses of mammals show higher rates of evolution, but not reduced independence
Source: PeerJ. 2020 Mar 24;8:e8744. doi: 10.7717/peerj.8744 (PMC7100591; doi:10.7717/peerj.8744)
Supplement: Supplemental Information 5 [file peerj-08-8744-s007.zip]

Archive with 1 entries (1 files):
- Supplementary Data 16.R
